# Supplementary material for: Human Mesenchymal Stem Cell-Derived Exosomal microRNA-143 Promotes Apoptosis and Suppresses Cell Growth in Pancreatic Cancer via Target Gene Regulation
Source: Front Genet. 2021 Feb 12;12:581694. doi: 10.3389/fgene.2021.581694 (PMC7907650; doi:10.3389/fgene.2021.581694)
Supplement: Supplementary Table 1 — The primers used in the Quantitative real-time PCR (qRT-PCR). [file Table_1.xls]

miRNA	SPMS	LncRNA-EnsGeneID	LncRNA-EnsTransID	LncRNA-EnsTransname	Gene	SL	SeedS	SeedE	Pvalue
hsa-miR-143-3p	1	ENSG00000205740	ENST00000381466	RP11-363N22.3-001	RP11-363N22.3	13	1730	1718	0
hsa-miR-143-3p	1	ENSG00000244738	ENST00000497988	RP11-373E16.3-001	RP11-373E16.3	12	2249	2238	0
hsa-miR-143-3p	2	ENSG00000205740	ENST00000381466	RP11-363N22.3-001	RP11-363N22.3	12	1729	1718	0
hsa-miR-143-3p	1	ENSG00000231365	ENST00000413531	RP11-418J17.1-004	RP11-418J17.1	12	709	698	0
hsa-miR-143-3p	1	ENSG00000236078	ENST00000429010	LINC01447-001	LINC01447	12	630	619	0
hsa-miR-143-3p	1	ENSG00000255893	ENST00000541092	RP11-685N10.1-001	RP11-685N10.1	12	438	427	0
hsa-miR-143-3p	1	ENSG00000226245	ENST00000453284	ZNF32-AS1-001	ZNF32-AS1	12	127	116	0
hsa-miR-143-3p	2	ENSG00000267175	ENST00000590968	RP11-879F14.1-002	RP11-879F14.1	12	92	81	0
hsa-miR-143-3p	2	ENSG00000267175	ENST00000590199	RP11-879F14.1-005	RP11-879F14.1	12	14	3	0
hsa-miR-143-3p	2	ENSG00000244738	ENST00000497988	RP11-373E16.3-001	RP11-373E16.3	11	2248	2238	0
hsa-miR-143-3p	1	ENSG00000226137	ENST00000573167	BAIAP2-AS1-002	BAIAP2-AS1	11	1990	1980	0
hsa-miR-143-3p	1	ENSG00000226137	ENST00000577066	BAIAP2-AS1-001	BAIAP2-AS1	11	1869	1859	0
hsa-miR-143-3p	1	ENSG00000224078	ENST00000551631	SNHG14-017	SNHG14	11	1551	1541	0
hsa-miR-143-3p	2	ENSG00000272815	ENST00000602730	RP11-219A15.4-001	RP11-219A15.4	11	1349	1339	0
hsa-miR-143-3p	2	ENSG00000248441	ENST00000555332	LINC01197-002	LINC01197	11	1339	1329	0
hsa-miR-143-3p	2	ENSG00000253734	ENST00000519550	LINC01289-001	LINC01289	11	1285	1275	0
hsa-miR-143-3p	2	ENSG00000231365	ENST00000413531	RP11-418J17.1-004	RP11-418J17.1	11	708	698	0
hsa-miR-143-3p	2	ENSG00000236078	ENST00000429010	LINC01447-001	LINC01447	11	629	619	0
hsa-miR-143-3p	1	ENSG00000267413	ENST00000585822	RP11-636O21.1-001	RP11-636O21.1	11	622	612	0
hsa-miR-143-3p	2	ENSG00000261360	ENST00000563101	CTD-2165H16.4-001	CTD-2165H16.4	11	579	569	0
hsa-miR-143-3p	1	ENSG00000257860	ENST00000552759	RP11-552I14.1-001	RP11-552I14.1	11	494	484	0
hsa-miR-143-3p	2	ENSG00000240499	ENST00000626052	RP5-1101C3.1-015	RP5-1101C3.1	11	489	479	0
hsa-miR-143-3p	2	ENSG00000281664	ENST00000626109	LINC00538-001	LINC00538	11	468	458	0
hsa-miR-143-3p	2	ENSG00000255893	ENST00000541092	RP11-685N10.1-001	RP11-685N10.1	11	437	427	0
hsa-miR-143-3p	2	ENSG00000240499	ENST00000602012	RP5-1101C3.1-005	RP5-1101C3.1	11	415	405	0
hsa-miR-143-3p	2	ENSG00000240499	ENST00000628132	RP5-1101C3.1-014	RP5-1101C3.1	11	410	400	0
hsa-miR-143-3p	2	ENSG00000264265	ENST00000579492	RP11-14P20.1-001	RP11-14P20.1	11	396	386	0
hsa-miR-143-3p	2	ENSG00000240499	ENST00000482375	RP5-1101C3.1-004	RP5-1101C3.1	11	377	367	0
hsa-miR-143-3p	1	ENSG00000224078	ENST00000551938	SNHG14-020	SNHG14	11	365	355	0
hsa-miR-143-3p	2	ENSG00000240499	ENST00000626092	RP5-1101C3.1-013	RP5-1101C3.1	11	304	294	0
hsa-miR-143-3p	2	ENSG00000248079	ENST00000501169	DPH6-AS1-001	DPH6-AS1	11	299	289	0
hsa-miR-143-3p	2	ENSG00000240499	ENST00000602199	RP5-1101C3.1-006	RP5-1101C3.1	11	277	267	0
hsa-miR-143-3p	2	ENSG00000261360	ENST00000564167	CTD-2165H16.4-003	CTD-2165H16.4	11	250	240	0
hsa-miR-143-3p	1	ENSG00000268038	ENST00000598042	AC011516.2-001	AC011516.2	11	247	237	0
hsa-miR-143-3p	2	ENSG00000261360	ENST00000567048	CTD-2165H16.4-002	CTD-2165H16.4	11	166	156	0
hsa-miR-143-3p	2	ENSG00000226245	ENST00000453284	ZNF32-AS1-001	ZNF32-AS1	11	126	116	0
hsa-miR-143-3p	2	ENSG00000259641	ENST00000560655	PCAT29-002	PCAT29	11	121	111	0
hsa-miR-143-3p	2	ENSG00000248079	ENST00000559210	DPH6-AS1-003	DPH6-AS1	11	111	101	0
hsa-miR-143-3p	2	ENSG00000218510	ENST00000434233	LINC00339-004	LINC00339	11	90	80	0
hsa-miR-143-3p	2	ENSG00000259641	ENST00000558941	PCAT29-003	PCAT29	11	74	64	0
hsa-miR-143-3p	1	ENSG00000279747	ENST00000623745	CTA-363E6.8-001	CTA-363E6.8	11	59	49	0
hsa-miR-143-3p	2	ENSG00000227372	ENST00000624948	TP73-AS1-010	TP73-AS1	11	55	45	0
hsa-miR-143-3p	1	ENSG00000280870	ENST00000630388	MIR325HG-001	MIR325HG	11	54	44	0
hsa-miR-143-3p	1	ENSG00000280870	ENST00000627687	MIR325HG-005	MIR325HG	11	54	44	0
hsa-miR-143-3p	1	ENSG00000280870	ENST00000626742	MIR325HG-004	MIR325HG	11	24	14	0
hsa-miR-143-3p	1	ENSG00000280870	ENST00000627760	MIR325HG-002	MIR325HG	11	24	14	0
hsa-miR-143-3p	1	ENSG00000280870	ENST00000630856	MIR325HG-009	MIR325HG	11	22	12	0
hsa-miR-143-3p	1	ENSG00000280870	ENST00000629945	MIR325HG-003	MIR325HG	11	22	12	0
hsa-miR-143-3p	2	ENSG00000259641	ENST00000559212	PCAT29-004	PCAT29	11	12	2	0
hsa-miR-143-3p	1	ENSG00000279184	ENST00000623959	RP3-323A16.1-001	RP3-323A16.1	10	28122	28113	0
hsa-miR-143-3p	1	ENSG00000279080	ENST00000624072	CTA-228A9.4-001	CTA-228A9.4	10	17826	17817	0
hsa-miR-143-3p	1	ENSG00000279278	ENST00000624350	CH17-264L24.1-001	CH17-264L24.1	10	5000	4991	0
hsa-miR-143-3p	1	ENSG00000226419	ENST00000428411	SLC16A1-AS1-003	SLC16A1-AS1	10	4329	4320	0
hsa-miR-143-3p	1	ENSG00000278920	ENST00000623789	RP3-412A9.17-001	RP3-412A9.17	10	3476	3467	0
hsa-miR-143-3p	1	ENSG00000279674	ENST00000624332	RP11-1086I4.2-001	RP11-1086I4.2	10	3444	3435	0
hsa-miR-143-3p	1	ENSG00000279036	ENST00000624209	RP11-81K2.2-001	RP11-81K2.2	10	2941	2932	0
hsa-miR-143-3p	2	ENSG00000249896	ENST00000508601	RP11-586D19.1-001	RP11-586D19.1	10	2547	2538	0
hsa-miR-143-3p	1	ENSG00000272701	ENST00000610046	MESTIT1-001	MESTIT1	10	2496	2487	0
hsa-miR-143-3p	2	ENSG00000196167	ENST00000540738	COLCA1-202	COLCA1	10	2403	2394	0
hsa-miR-143-3p	2	ENSG00000280211	ENST00000623557	RP11-2C24.3-001	RP11-2C24.3	10	2397	2388	0
hsa-miR-143-3p	1	ENSG00000266904	ENST00000586885	CTC-559E9.1-002	CTC-559E9.1	10	2396	2387	0
hsa-miR-143-3p	2	ENSG00000196167	ENST00000355430	COLCA1-002	COLCA1	10	2365	2356	0
hsa-miR-143-3p	2	ENSG00000196167	ENST00000620864	COLCA1-001	COLCA1	10	2362	2353	0
hsa-miR-143-3p	1	ENSG00000249816	ENST00000510897	LINC00964-001	LINC00964	10	2325	2316	0
hsa-miR-143-3p	1	ENSG00000224116	ENST00000422822	INHBA-AS1-002	INHBA-AS1	10	2299	2290	0
hsa-miR-143-3p	2	ENSG00000196167	ENST00000532918	COLCA1-201	COLCA1	10	2232	2223	0
hsa-miR-143-3p	1	ENSG00000228549	ENST00000438002	RP11-108M9.3-001	RP11-108M9.3	10	2218	2209	0
hsa-miR-143-3p	1	ENSG00000273230	ENST00000609755	RP11-1246C19.1-001	RP11-1246C19.1	10	2216	2207	0
hsa-miR-143-3p	1	ENSG00000257621	ENST00000557660	PSMA3-AS1-004	PSMA3-AS1	10	2203	2194	0
hsa-miR-143-3p	1	ENSG00000278983	ENST00000624725	RP11-426J5.3-001	RP11-426J5.3	10	2127	2118	0
hsa-miR-143-3p	1	ENSG00000279801	ENST00000624282	RP11-75C10.6-001	RP11-75C10.6	10	2007	1998	0
hsa-miR-143-3p	2	ENSG00000226137	ENST00000573167	BAIAP2-AS1-002	BAIAP2-AS1	10	1989	1980	0
hsa-miR-143-3p	1	ENSG00000280047	ENST00000622952	CTC-463A16.1-001	CTC-463A16.1	10	1924	1915	0
hsa-miR-143-3p	2	ENSG00000226137	ENST00000577066	BAIAP2-AS1-001	BAIAP2-AS1	10	1868	1859	0
hsa-miR-143-3p	1	ENSG00000261615	ENST00000564534	CTD-2291D10.1-001	CTD-2291D10.1	10	1766	1757	0
hsa-miR-143-3p	2	ENSG00000224078	ENST00000551631	SNHG14-017	SNHG14	10	1550	1541	0
hsa-miR-143-3p	1	ENSG00000279712	ENST00000623760	CTA-280A3.2-001	CTA-280A3.2	10	1538	1529	0
hsa-miR-143-3p	1	ENSG00000215483	ENST00000616706	LINC00598-003	LINC00598	10	1507	1498	0
hsa-miR-143-3p	1	ENSG00000272129	ENST00000606629	RP11-250B2.6-001	RP11-250B2.6	10	1434	1425	0
hsa-miR-143-3p	2	ENSG00000279218	ENST00000622975	RP11-263G22.1-001	RP11-263G22.1	10	1409	1400	0
hsa-miR-143-3p	1	ENSG00000224116	ENST00000420821	INHBA-AS1-003	INHBA-AS1	10	1408	1399	0
hsa-miR-143-3p	1	ENSG00000215483	ENST00000542632	LINC00598-201	LINC00598	10	1394	1385	0
hsa-miR-143-3p	2	ENSG00000236333	ENST00000549957	TRHDE-AS1-003	TRHDE-AS1	10	1386	1377	0
hsa-miR-143-3p	1	ENSG00000280163	ENST00000623816	CTC-277H1.6-001	CTC-277H1.6	10	1352	1343	0
hsa-miR-143-3p	1	ENSG00000279929	ENST00000623292	RP11-145E17.3-001	RP11-145E17.3	10	1282	1273	0
hsa-miR-143-3p	1	ENSG00000228549	ENST00000453554	RP11-108M9.3-002	RP11-108M9.3	10	1279	1270	0
hsa-miR-143-3p	1	ENSG00000233421	ENST00000415386	RP5-875O13.1-001	RP5-875O13.1	10	1279	1270	0
hsa-miR-143-3p	1	ENSG00000281205	ENST00000629651	LINC00950-001	LINC00950	10	1247	1238	0
hsa-miR-143-3p	1	ENSG00000280353	ENST00000623064	CTC-453G23.7-001	CTC-453G23.7	10	1214	1205	0
hsa-miR-143-3p	1	ENSG00000254451	ENST00000548779	RP11-560G2.1-001	RP11-560G2.1	10	1210	1201	0
hsa-miR-143-3p	1	ENSG00000230615	ENST00000627824	RP5-1198O20.4-014	RP5-1198O20.4	10	1205	1196	0
hsa-miR-143-3p	1	ENSG00000277022	ENST00000617473	RP3-453C12.15-001	RP3-453C12.15	10	1082	1073	0
hsa-miR-143-3p	1	ENSG00000235903	ENST00000606243	CPB2-AS1-002	CPB2-AS1	10	1072	1063	0
hsa-miR-143-3p	1	ENSG00000229852	ENST00000442007	RP11-398K22.12-002	RP11-398K22.12	10	1053	1044	0
hsa-miR-143-3p	1	ENSG00000280025	ENST00000623947	CTA-992D9.8-001	CTA-992D9.8	10	984	975	0
hsa-miR-143-3p	1	ENSG00000250608	ENST00000511699	RP11-933H2.4-002	RP11-933H2.4	10	955	946	0
hsa-miR-143-3p	1	ENSG00000250156	ENST00000506041	CTC-498M16.2-001	CTC-498M16.2	10	789	780	0
hsa-miR-143-3p	1	ENSG00000235903	ENST00000606991	CPB2-AS1-003	CPB2-AS1	10	782	773	0
hsa-miR-143-3p	1	ENSG00000250062	ENST00000511917	RP11-778J15.1-001	RP11-778J15.1	10	780	771	0
hsa-miR-143-3p	2	ENSG00000250320	ENST00000502253	CTD-2269F5.1-002	CTD-2269F5.1	10	779	770	0
hsa-miR-143-3p	1	ENSG00000268030	ENST00000597411	AC005253.2-001	AC005253.2	10	771	762	0
hsa-miR-143-3p	1	ENSG00000249892	ENST00000511603	RP11-525J21.1-001	RP11-525J21.1	10	748	739	0
hsa-miR-143-3p	1	ENSG00000249816	ENST00000504665	LINC00964-002	LINC00964	10	746	737	0
hsa-miR-143-3p	1	ENSG00000271127	ENST00000603308	LL22NC03-N64E9.1-001	LL22NC03-N64E9.1	10	715	706	0
hsa-miR-143-3p	1	ENSG00000280413	ENST00000623776	KB-1674E1.1-001	KB-1674E1.1	10	706	697	0
hsa-miR-143-3p	1	ENSG00000197291	ENST00000587694	RAMP2-AS1-003	RAMP2-AS1	10	703	694	0
hsa-miR-143-3p	1	ENSG00000267265	ENST00000593060	CTC-550B14.7-001	CTC-550B14.7	10	694	685	0
hsa-miR-143-3p	2	ENSG00000236383	ENST00000595400	LINC00854-010	LINC00854	10	672	663	0
hsa-miR-143-3p	1	ENSG00000250062	ENST00000509322	RP11-778J15.1-002	RP11-778J15.1	10	661	652	0
hsa-miR-143-3p	1	ENSG00000279376	ENST00000623012	RP11-292D4.4-001	RP11-292D4.4	10	654	645	0
hsa-miR-143-3p	1	ENSG00000249628	ENST00000515614	LINC00942-001	LINC00942	10	635	626	0
hsa-miR-143-3p	2	ENSG00000236383	ENST00000593624	LINC00854-005	LINC00854	10	623	614	0
hsa-miR-143-3p	2	ENSG00000267413	ENST00000585822	RP11-636O21.1-001	RP11-636O21.1	10	621	612	0
hsa-miR-143-3p	2	ENSG00000254734	ENST00000530249	CTD-3138F19.1-001	CTD-3138F19.1	10	561	552	0
hsa-miR-143-3p	1	ENSG00000197291	ENST00000589716	RAMP2-AS1-004	RAMP2-AS1	10	554	545	0
hsa-miR-143-3p	1	ENSG00000267243	ENST00000585697	AC005307.3-007	AC005307.3	10	544	535	0
hsa-miR-143-3p	2	ENSG00000233184	ENST00000451213	RP11-421L21.3-003	RP11-421L21.3	10	542	533	0
hsa-miR-143-3p	1	ENSG00000197291	ENST00000591082	RAMP2-AS1-005	RAMP2-AS1	10	537	528	0
hsa-miR-143-3p	1	ENSG00000197291	ENST00000592670	RAMP2-AS1-001	RAMP2-AS1	10	521	512	0
hsa-miR-143-3p	1	ENSG00000258717	ENST00000557546	RP11-566J3.2-001	RP11-566J3.2	10	514	505	0
hsa-miR-143-3p	1	ENSG00000255171	ENST00000528720	LINC01499-003	LINC01499	10	500	491	0
hsa-miR-143-3p	2	ENSG00000257860	ENST00000552759	RP11-552I14.1-001	RP11-552I14.1	10	493	484	0
hsa-miR-143-3p	1	ENSG00000265749	ENST00000580537	RP11-849F2.5-001	RP11-849F2.5	10	466	457	0
hsa-miR-143-3p	2	ENSG00000244791	ENST00000500180	RP11-65D17.1-001	RP11-65D17.1	10	440	431	0
hsa-miR-143-3p	1	ENSG00000255871	ENST00000418574	RP11-69C13.1-001	RP11-69C13.1	10	435	426	0
hsa-miR-143-3p	1	ENSG00000185168	ENST00000332012	LINC00482-001	LINC00482	10	430	421	0
hsa-miR-143-3p	1	ENSG00000197291	ENST00000592195	RAMP2-AS1-002	RAMP2-AS1	10	429	420	0
hsa-miR-143-3p	1	ENSG00000185168	ENST00000577000	LINC00482-002	LINC00482	10	423	414	0
hsa-miR-143-3p	2	ENSG00000267097	ENST00000585759	SLC14A2-AS1-001	SLC14A2-AS1	10	412	403	0
hsa-miR-143-3p	1	ENSG00000230487	ENST00000457484	PSMG3-AS1-003	PSMG3-AS1	10	394	385	0
hsa-miR-143-3p	1	ENSG00000265927	ENST00000580370	CTD-2532D12.5-001	CTD-2532D12.5	10	384	375	0
hsa-miR-143-3p	1	ENSG00000223586	ENST00000456347	LINC01312-001	LINC01312	10	372	363	0
hsa-miR-143-3p	2	ENSG00000224078	ENST00000551938	SNHG14-020	SNHG14	10	364	355	0
hsa-miR-143-3p	1	ENSG00000250686	ENST00000511849	RP1-240B8.3-001	RP1-240B8.3	10	356	347	0
hsa-miR-143-3p	1	ENSG00000255394	ENST00000525043	C8orf49-001	C8orf49	10	339	330	0
hsa-miR-143-3p	1	ENSG00000257621	ENST00000554309	PSMA3-AS1-008	PSMA3-AS1	10	324	315	0
hsa-miR-143-3p	1	ENSG00000259061	ENST00000554181	RP11-736P16.1-001	RP11-736P16.1	10	320	311	0
hsa-miR-143-3p	1	ENSG00000262223	ENST00000572301	RP11-1055B8.3-003	RP11-1055B8.3	10	317	308	0
hsa-miR-143-3p	2	ENSG00000232294	ENST00000421642	RP4-715N11.2-005	RP4-715N11.2	10	310	301	0
hsa-miR-143-3p	1	ENSG00000262223	ENST00000572077	RP11-1055B8.3-001	RP11-1055B8.3	10	305	296	0
hsa-miR-143-3p	1	ENSG00000262223	ENST00000570301	RP11-1055B8.3-002	RP11-1055B8.3	10	257	248	0
hsa-miR-143-3p	1	ENSG00000262223	ENST00000574041	RP11-1055B8.3-004	RP11-1055B8.3	10	255	246	0
hsa-miR-143-3p	2	ENSG00000268038	ENST00000598042	AC011516.2-001	AC011516.2	10	246	237	0
hsa-miR-143-3p	1	ENSG00000267128	ENST00000586627	RP11-449J21.5-003	RP11-449J21.5	10	242	233	0
hsa-miR-143-3p	1	ENSG00000267128	ENST00000590137	RP11-449J21.5-001	RP11-449J21.5	10	222	213	0
hsa-miR-143-3p	1	ENSG00000255394	ENST00000625198	C8orf49-201	C8orf49	10	208	199	0
hsa-miR-143-3p	2	ENSG00000235501	ENST00000438509	RP4-639F20.1-001	RP4-639F20.1	10	200	191	0
hsa-miR-143-3p	1	ENSG00000253648	ENST00000517369	RP11-77B22.2-001	RP11-77B22.2	10	196	187	0
hsa-miR-143-3p	1	ENSG00000231204	ENST00000417609	AC011752.1-002	AC011752.1	10	175	166	0
hsa-miR-143-3p	2	ENSG00000232294	ENST00000425279	RP4-715N11.2-004	RP4-715N11.2	10	173	164	0
hsa-miR-143-3p	2	ENSG00000232294	ENST00000448013	RP4-715N11.2-003	RP4-715N11.2	10	173	164	0
hsa-miR-143-3p	1	ENSG00000228549	ENST00000451828	RP11-108M9.3-003	RP11-108M9.3	10	170	161	0
hsa-miR-143-3p	1	ENSG00000262380	ENST00000576454	CTB-193M12.3-001	CTB-193M12.3	10	164	155	0
hsa-miR-143-3p	1	ENSG00000228549	ENST00000457856	RP11-108M9.3-004	RP11-108M9.3	10	160	151	0
hsa-miR-143-3p	1	ENSG00000271833	ENST00000607259	RP11-356B19.11-001	RP11-356B19.11	10	156	147	0
hsa-miR-143-3p	2	ENSG00000189275	ENST00000341866	LINC01164-001	LINC01164	10	133	124	0
hsa-miR-143-3p	1	ENSG00000172965	ENST00000603827	MIR4435-1HG-019	MIR4435-1HG	10	124	115	0
hsa-miR-143-3p	1	ENSG00000280017	ENST00000624673	RP11-54F2.9-001	RP11-54F2.9	10	114	105	0
hsa-miR-143-3p	1	ENSG00000255322	ENST00000532947	RP11-22P4.1-001	RP11-22P4.1	10	96	87	0
hsa-miR-143-3p	1	ENSG00000271926	ENST00000607027	CTD-2376I4.1-001	CTD-2376I4.1	10	73	64	0
hsa-miR-143-3p	1	ENSG00000262223	ENST00000612902	RP11-1055B8.3-201	RP11-1055B8.3	10	73	64	0
hsa-miR-143-3p	2	ENSG00000267097	ENST00000586330	SLC14A2-AS1-003	SLC14A2-AS1	10	64	55	0
hsa-miR-143-3p	2	ENSG00000279747	ENST00000623745	CTA-363E6.8-001	CTA-363E6.8	10	58	49	0
hsa-miR-143-3p	2	ENSG00000280870	ENST00000630388	MIR325HG-001	MIR325HG	10	53	44	0
hsa-miR-143-3p	2	ENSG00000280870	ENST00000627687	MIR325HG-005	MIR325HG	10	53	44	0
hsa-miR-143-3p	2	ENSG00000237271	ENST00000419860	AC009498.1-001	AC009498.1	10	44	35	0
hsa-miR-143-3p	1	ENSG00000249441	ENST00000508374	RP11-94H6.1-001	RP11-94H6.1	10	34	25	0
hsa-miR-143-3p	1	ENSG00000228918	ENST00000608183	LINC01344-001	LINC01344	10	30	21	0
hsa-miR-143-3p	1	ENSG00000265749	ENST00000579904	RP11-849F2.5-003	RP11-849F2.5	10	25	16	0
hsa-miR-143-3p	2	ENSG00000280870	ENST00000626742	MIR325HG-004	MIR325HG	10	23	14	0
hsa-miR-143-3p	2	ENSG00000280870	ENST00000627760	MIR325HG-002	MIR325HG	10	23	14	0
hsa-miR-143-3p	2	ENSG00000280870	ENST00000629945	MIR325HG-003	MIR325HG	10	21	12	0
hsa-miR-143-3p	2	ENSG00000280870	ENST00000630856	MIR325HG-009	MIR325HG	10	21	12	0
hsa-miR-143-3p	1	ENSG00000269821	ENST00000597346	KCNQ1OT1-001	KCNQ1OT1	9	59753	59745	0
hsa-miR-143-3p	1	ENSG00000280156	ENST00000623130	AC006548.28-001	AC006548.28	9	32247	32239	0
hsa-miR-143-3p	2	ENSG00000279184	ENST00000623959	RP3-323A16.1-001	RP3-323A16.1	9	28121	28113	0
hsa-miR-143-3p	1	ENSG00000270641	ENST00000604411	TSIX-001	TSIX	9	22010	22002	0
hsa-miR-143-3p	1	ENSG00000280383	ENST00000623075	CTA-941F9.10-001	CTA-941F9.10	9	20175	20167	0
hsa-miR-143-3p	2	ENSG00000279080	ENST00000624072	CTA-228A9.4-001	CTA-228A9.4	9	17825	17817	0
hsa-miR-143-3p	2	ENSG00000279010	ENST00000623111	RP5-1039K5.19-001	RP5-1039K5.19	9	17303	17295	0
hsa-miR-143-3p	1	ENSG00000280434	ENST00000624919	RP4-671O14.6-001	RP4-671O14.6	9	12296	12288	0
hsa-miR-143-3p	1	ENSG00000242512	ENST00000482787	LINC01206-001	LINC01206	9	9476	9468	0
hsa-miR-143-3p	1	ENSG00000279110	ENST00000623980	CTA-243E7.1-001	CTA-243E7.1	9	8880	8872	0
hsa-miR-143-3p	2	ENSG00000280383	ENST00000623075	CTA-941F9.10-001	CTA-941F9.10	9	8688	8680	0
hsa-miR-143-3p	2	ENSG00000236008	ENST00000454224	AC011747.4-001	AC011747.4	9	8113	8105	0
hsa-miR-143-3p	1	ENSG00000214548	ENST00000522771	MEG3-015	MEG3	9	6693	6685	0
hsa-miR-143-3p	2	ENSG00000233922	ENST00000441095	AL133493.2-002	AL133493.2	9	6662	6654	0
hsa-miR-143-3p	1	ENSG00000277991	ENST00000623374	CH507-338C24.1-001	CH507-338C24.1	9	5944	5936	0
hsa-miR-143-3p	1	ENSG00000274333	ENST00000624444	RP11-717F1.2-008	RP11-717F1.2	9	5940	5932	0
hsa-miR-143-3p	1	ENSG00000280145	ENST00000623047	CH507-154B10.1-008	CH507-154B10.1	9	5903	5895	0
hsa-miR-143-3p	1	ENSG00000250208	ENST00000505807	FZD10-AS1-001	FZD10-AS1	9	5806	5798	0
hsa-miR-143-3p	2	ENSG00000196295	ENST00000355837	AC005154.6-001	AC005154.6	9	5309	5301	0
hsa-miR-143-3p	2	ENSG00000279278	ENST00000624350	CH17-264L24.1-001	CH17-264L24.1	9	4999	4991	0
hsa-miR-143-3p	1	ENSG00000261003	ENST00000564198	RP1-140C12.2-001	RP1-140C12.2	9	4990	4982	0
hsa-miR-143-3p	2	ENSG00000254363	ENST00000607850	CTB-131B5.5-002	CTB-131B5.5	9	4795	4787	0
hsa-miR-143-3p	2	ENSG00000226419	ENST00000428411	SLC16A1-AS1-003	SLC16A1-AS1	9	4328	4320	0
hsa-miR-143-3p	1	ENSG00000226741	ENST00000426467	CTA-929C8.6-001	CTA-929C8.6	9	4277	4269	0
hsa-miR-143-3p	2	ENSG00000279338	ENST00000624184	RP1-309I22.2-001	RP1-309I22.2	9	4092	4084	0
hsa-miR-143-3p	2	ENSG00000257495	ENST00000552364	KRT73-AS1-001	KRT73-AS1	9	3663	3655	0
hsa-miR-143-3p	2	ENSG00000279774	ENST00000623669	RP11-278H7.5-001	RP11-278H7.5	9	3547	3539	0
hsa-miR-143-3p	1	ENSG00000233098	ENST00000577537	CCDC144NL-AS1-001	CCDC144NL-AS1	9	3540	3532	0
hsa-miR-143-3p	1	ENSG00000279759	ENST00000622968	CTC-425O23.5-001	CTC-425O23.5	9	3526	3518	0
hsa-miR-143-3p	1	ENSG00000206195	ENST00000447898	DUXAP8-002	DUXAP8	9	3488	3480	0
hsa-miR-143-3p	2	ENSG00000278920	ENST00000623789	RP3-412A9.17-001	RP3-412A9.17	9	3475	3467	0
hsa-miR-143-3p	1	ENSG00000277151	ENST00000617901	RP11-380B4.3-001	RP11-380B4.3	9	3469	3461	0
hsa-miR-143-3p	2	ENSG00000279674	ENST00000624332	RP11-1086I4.2-001	RP11-1086I4.2	9	3443	3435	0
hsa-miR-143-3p	1	ENSG00000259362	ENST00000561283	RP11-307C19.1-001	RP11-307C19.1	9	3316	3308	0
hsa-miR-143-3p	2	ENSG00000152931	ENST00000504876	PART1-003	PART1	9	3212	3204	0
hsa-miR-143-3p	2	ENSG00000243349	ENST00000427229	RP11-445N18.7-001	RP11-445N18.7	9	3184	3176	0
hsa-miR-143-3p	1	ENSG00000233098	ENST00000583962	CCDC144NL-AS1-018	CCDC144NL-AS1	9	3165	3157	0
hsa-miR-143-3p	2	ENSG00000177640	ENST00000426021	CASC2-003	CASC2	9	3108	3100	0
hsa-miR-143-3p	1	ENSG00000233725	ENST00000423211	LINC00284-002	LINC00284	9	3097	3089	0
hsa-miR-143-3p	1	ENSG00000250295	ENST00000514599	RP11-434I12.2-001	RP11-434I12.2	9	3003	2995	0
hsa-miR-143-3p	2	ENSG00000279036	ENST00000624209	RP11-81K2.2-001	RP11-81K2.2	9	2940	2932	0
hsa-miR-143-3p	1	ENSG00000279652	ENST00000625157	RP1-78B3.1-001	RP1-78B3.1	9	2914	2906	0
hsa-miR-143-3p	2	ENSG00000280122	ENST00000625040	RP11-87G24.2-001	RP11-87G24.2	9	2906	2898	0
hsa-miR-143-3p	1	ENSG00000205611	ENST00000380888	RP4-610C12.4-001	RP4-610C12.4	9	2822	2814	0
hsa-miR-143-3p	1	ENSG00000262833	ENST00000570335	RP11-28G8.1-001	RP11-28G8.1	9	2764	2756	0
hsa-miR-143-3p	2	ENSG00000257167	ENST00000548760	TMPO-AS1-001	TMPO-AS1	9	2729	2721	0
hsa-miR-143-3p	2	ENSG00000238062	ENST00000414876	SPATA3-AS1-001	SPATA3-AS1	9	2695	2687	0
hsa-miR-143-3p	2	ENSG00000260774	ENST00000565521	CTD-2083E4.4-001	CTD-2083E4.4	9	2634	2626	0
hsa-miR-143-3p	2	ENSG00000266213	ENST00000577382	RP11-100K18.1-001	RP11-100K18.1	9	2577	2569	0
hsa-miR-143-3p	2	ENSG00000272701	ENST00000610046	MESTIT1-001	MESTIT1	9	2495	2487	0
hsa-miR-143-3p	2	ENSG00000215424	ENST00000414659	MCM3AP-AS1-001	MCM3AP-AS1	9	2485	2477	0
hsa-miR-143-3p	2	ENSG00000251249	ENST00000515329	RP11-73G16.1-001	RP11-73G16.1	9	2485	2477	0
hsa-miR-143-3p	2	ENSG00000279476	ENST00000624318	RP11-391L3.3-001	RP11-391L3.3	9	2464	2456	0
hsa-miR-143-3p	2	ENSG00000266904	ENST00000586885	CTC-559E9.1-002	CTC-559E9.1	9	2395	2387	0
hsa-miR-143-3p	2	ENSG00000279161	ENST00000624917	CTB-12A17.2-001	CTB-12A17.2	9	2352	2344	0
hsa-miR-143-3p	1	ENSG00000273319	ENST00000608412	RP11-138A9.2-001	RP11-138A9.2	9	2350	2342	0
hsa-miR-143-3p	2	ENSG00000235824	ENST00000443246	LINC00837-001	LINC00837	9	2324	2316	0
hsa-miR-143-3p	2	ENSG00000249816	ENST00000510897	LINC00964-001	LINC00964	9	2324	2316	0
hsa-miR-143-3p	2	ENSG00000224116	ENST00000422822	INHBA-AS1-002	INHBA-AS1	9	2298	2290	0
hsa-miR-143-3p	2	ENSG00000265702	ENST00000577270	RP11-156L14.1-002	RP11-156L14.1	9	2283	2275	0
hsa-miR-143-3p	2	ENSG00000215424	ENST00000455567	MCM3AP-AS1-002	MCM3AP-AS1	9	2271	2263	0
hsa-miR-143-3p	2	ENSG00000228549	ENST00000438002	RP11-108M9.3-001	RP11-108M9.3	9	2217	2209	0
hsa-miR-143-3p	2	ENSG00000273230	ENST00000609755	RP11-1246C19.1-001	RP11-1246C19.1	9	2215	2207	0
hsa-miR-143-3p	2	ENSG00000257621	ENST00000557660	PSMA3-AS1-004	PSMA3-AS1	9	2202	2194	0
hsa-miR-143-3p	1	ENSG00000235139	ENST00000450977	AC003984.1-001	AC003984.1	9	2190	2182	0
hsa-miR-143-3p	2	ENSG00000232611	ENST00000435597	RP11-1114A5.4-001	RP11-1114A5.4	9	2143	2135	0
hsa-miR-143-3p	2	ENSG00000278983	ENST00000624725	RP11-426J5.3-001	RP11-426J5.3	9	2126	2118	0
hsa-miR-143-3p	1	ENSG00000177640	ENST00000454781	CASC2-002	CASC2	9	2112	2104	0
hsa-miR-143-3p	2	ENSG00000279696	ENST00000624493	RP11-178H8.7-001	RP11-178H8.7	9	2095	2087	0
hsa-miR-143-3p	1	ENSG00000234864	ENST00000439913	AL022344.5-001	AL022344.5	9	2041	2033	0
hsa-miR-143-3p	1	ENSG00000260482	ENST00000566996	CTD-2196E14.9-001	CTD-2196E14.9	9	2032	2024	0
hsa-miR-143-3p	1	ENSG00000260672	ENST00000563464	RP11-1006G14.1-001	RP11-1006G14.1	9	2019	2011	0
hsa-miR-143-3p	1	ENSG00000261824	ENST00000561521	LINC00662-001	LINC00662	9	2015	2007	0
hsa-miR-143-3p	2	ENSG00000279801	ENST00000624282	RP11-75C10.6-001	RP11-75C10.6	9	2006	1998	0
hsa-miR-143-3p	2	ENSG00000268001	ENST00000602172	CARD8-AS1-001	CARD8-AS1	9	1931	1923	0
hsa-miR-143-3p	1	ENSG00000260840	ENST00000567718	RP11-60H5.1-001	RP11-60H5.1	9	1931	1923	0
hsa-miR-143-3p	2	ENSG00000196366	ENST00000354376	C9orf163-201	C9orf163	9	1928	1920	0
hsa-miR-143-3p	2	ENSG00000196366	ENST00000624034	C9orf163-001	C9orf163	9	1928	1920	0
hsa-miR-143-3p	2	ENSG00000280047	ENST00000622952	CTC-463A16.1-001	CTC-463A16.1	9	1923	1915	0
hsa-miR-143-3p	1	ENSG00000233725	ENST00000439707	LINC00284-001	LINC00284	9	1886	1878	0
hsa-miR-143-3p	1	ENSG00000281721	ENST00000627044	LINC01080-001	LINC01080	9	1877	1869	0
hsa-miR-143-3p	1	ENSG00000226567	ENST00000412578	LINC00606-001	LINC00606	9	1828	1820	0
hsa-miR-143-3p	2	ENSG00000261615	ENST00000564534	CTD-2291D10.1-001	CTD-2291D10.1	9	1765	1757	0
hsa-miR-143-3p	1	ENSG00000261771	ENST00000565113	DYX1C1-CCPG1-001	DYX1C1-CCPG1	9	1660	1652	0
hsa-miR-143-3p	1	ENSG00000231652	ENST00000428865	RP11-553A21.3-001	RP11-553A21.3	9	1651	1643	0
hsa-miR-143-3p	2	ENSG00000224397	ENST00000425497	LINC01272-001	LINC01272	9	1622	1614	0
hsa-miR-143-3p	2	ENSG00000226688	ENST00000416301	ENTPD1-AS1-004	ENTPD1-AS1	9	1560	1552	0
hsa-miR-143-3p	2	ENSG00000279712	ENST00000623760	CTA-280A3.2-001	CTA-280A3.2	9	1537	1529	0
hsa-miR-143-3p	2	ENSG00000280434	ENST00000624919	RP4-671O14.6-001	RP4-671O14.6	9	1511	1503	0
hsa-miR-143-3p	2	ENSG00000215483	ENST00000616706	LINC00598-003	LINC00598	9	1506	1498	0
hsa-miR-143-3p	2	ENSG00000263812	ENST00000578613	LINC00908-001	LINC00908	9	1502	1494	0
hsa-miR-143-3p	1	ENSG00000261763	ENST00000563865	RP11-442N1.2-001	RP11-442N1.2	9	1500	1492	0
hsa-miR-143-3p	2	ENSG00000278971	ENST00000624049	RP11-644A7.2-001	RP11-644A7.2	9	1487	1479	0
hsa-miR-143-3p	1	ENSG00000237187	ENST00000607797	NR2F1-AS1-008	NR2F1-AS1	9	1479	1471	0
hsa-miR-143-3p	2	ENSG00000267107	ENST00000588495	PCAT19-001	PCAT19	9	1477	1469	0
hsa-miR-143-3p	2	ENSG00000272129	ENST00000606629	RP11-250B2.6-001	RP11-250B2.6	9	1433	1425	0
hsa-miR-143-3p	2	ENSG00000224397	ENST00000622604	LINC01272-201	LINC01272	9	1420	1412	0
hsa-miR-143-3p	2	ENSG00000249738	ENST00000515337	AC008697.1-001	AC008697.1	9	1409	1401	0
hsa-miR-143-3p	2	ENSG00000265702	ENST00000582564	RP11-156L14.1-001	RP11-156L14.1	9	1408	1400	0
hsa-miR-143-3p	2	ENSG00000224116	ENST00000420821	INHBA-AS1-003	INHBA-AS1	9	1407	1399	0
hsa-miR-143-3p	1	ENSG00000236682	ENST00000433673	AC068282.3-001	AC068282.3	9	1404	1396	0
hsa-miR-143-3p	2	ENSG00000215483	ENST00000542632	LINC00598-201	LINC00598	9	1393	1385	0
hsa-miR-143-3p	2	ENSG00000260988	ENST00000566715	RP11-285A1.1-001	RP11-285A1.1	9	1377	1369	0
hsa-miR-143-3p	2	ENSG00000280334	ENST00000624046	RP11-361L15.5-001	RP11-361L15.5	9	1377	1369	0
hsa-miR-143-3p	2	ENSG00000280163	ENST00000623816	CTC-277H1.6-001	CTC-277H1.6	9	1351	1343	0
hsa-miR-143-3p	2	ENSG00000221845	ENST00000408988	C7orf65-001	C7orf65	9	1346	1338	0
hsa-miR-143-3p	2	ENSG00000279929	ENST00000623292	RP11-145E17.3-001	RP11-145E17.3	9	1281	1273	0
hsa-miR-143-3p	1	ENSG00000224417	ENST00000445442	RP11-503C24.6-001	RP11-503C24.6	9	1280	1272	0
hsa-miR-143-3p	2	ENSG00000228549	ENST00000453554	RP11-108M9.3-002	RP11-108M9.3	9	1278	1270	0
hsa-miR-143-3p	2	ENSG00000233421	ENST00000415386	RP5-875O13.1-001	RP5-875O13.1	9	1278	1270	0
hsa-miR-143-3p	2	ENSG00000281205	ENST00000629651	LINC00950-001	LINC00950	9	1246	1238	0
hsa-miR-143-3p	2	ENSG00000233508	ENST00000611791	RP1-269M15.3-002	RP1-269M15.3	9	1218	1210	0
hsa-miR-143-3p	2	ENSG00000280353	ENST00000623064	CTC-453G23.7-001	CTC-453G23.7	9	1213	1205	0
hsa-miR-143-3p	2	ENSG00000254451	ENST00000548779	RP11-560G2.1-001	RP11-560G2.1	9	1209	1201	0
hsa-miR-143-3p	2	ENSG00000230615	ENST00000627824	RP5-1198O20.4-014	RP5-1198O20.4	9	1204	1196	0
hsa-miR-143-3p	1	ENSG00000237187	ENST00000606739	NR2F1-AS1-009	NR2F1-AS1	9	1192	1184	0
hsa-miR-143-3p	2	ENSG00000255474	ENST00000527518	RP11-234B24.2-001	RP11-234B24.2	9	1163	1155	0
hsa-miR-143-3p	1	ENSG00000279165	ENST00000624300	CTD-2144E22.9-001	CTD-2144E22.9	9	1148	1140	0
hsa-miR-143-3p	2	ENSG00000245164	ENST00000500989	LINC00861-001	LINC00861	9	1148	1140	0
hsa-miR-143-3p	1	ENSG00000226026	ENST00000421762	RP11-57H12.3-001	RP11-57H12.3	9	1146	1138	0
hsa-miR-143-3p	1	ENSG00000227455	ENST00000605741	RP11-300M24.1-002	RP11-300M24.1	9	1112	1104	0
hsa-miR-143-3p	2	ENSG00000232825	ENST00000425113	RP5-896L10.1-001	RP5-896L10.1	9	1107	1099	0
hsa-miR-143-3p	2	ENSG00000277022	ENST00000617473	RP3-453C12.15-001	RP3-453C12.15	9	1081	1073	0
hsa-miR-143-3p	2	ENSG00000235903	ENST00000606243	CPB2-AS1-002	CPB2-AS1	9	1071	1063	0
hsa-miR-143-3p	2	ENSG00000229852	ENST00000442007	RP11-398K22.12-002	RP11-398K22.12	9	1052	1044	0
hsa-miR-143-3p	2	ENSG00000273018	ENST00000610155	CTD-2303H24.2-006	CTD-2303H24.2	9	1035	1027	0
hsa-miR-143-3p	1	ENSG00000280078	ENST00000624275	RP11-361H10.5-001	RP11-361H10.5	9	1033	1025	0
hsa-miR-143-3p	2	ENSG00000226995	ENST00000420529	LINC00658-003	LINC00658	9	1020	1012	0
hsa-miR-143-3p	1	ENSG00000254254	ENST00000518662	RP11-17A4.2-001	RP11-17A4.2	9	1003	995	0
hsa-miR-143-3p	2	ENSG00000279065	ENST00000624851	RP11-264J4.10-001	RP11-264J4.10	9	1001	993	0
hsa-miR-143-3p	2	ENSG00000233360	ENST00000456099	Z83844.1-001	Z83844.1	9	996	988	0
hsa-miR-143-3p	2	ENSG00000246339	ENST00000501224	EXTL3-AS1-003	EXTL3-AS1	9	993	985	0
hsa-miR-143-3p	1	ENSG00000279417	ENST00000623470	RP11-382B18.1-001	RP11-382B18.1	9	988	980	0
hsa-miR-143-3p	1	ENSG00000279912	ENST00000623902	RP11-624A21.1-001	RP11-624A21.1	9	988	980	0
hsa-miR-143-3p	2	ENSG00000280025	ENST00000623947	CTA-992D9.8-001	CTA-992D9.8	9	983	975	0
hsa-miR-143-3p	1	ENSG00000248869	ENST00000505736	RP11-138I17.1-001	RP11-138I17.1	9	967	959	0
hsa-miR-143-3p	2	ENSG00000250608	ENST00000511699	RP11-933H2.4-002	RP11-933H2.4	9	954	946	0
hsa-miR-143-3p	2	ENSG00000278895	ENST00000624591	CTC-448F2.7-001	CTC-448F2.7	9	937	929	0
hsa-miR-143-3p	2	ENSG00000274893	ENST00000619851	RP11-15E1.5-001	RP11-15E1.5	9	931	923	0
hsa-miR-143-3p	1	ENSG00000261519	ENST00000563151	RP11-403P17.4-001	RP11-403P17.4	9	917	909	0
hsa-miR-143-3p	1	ENSG00000279517	ENST00000624752	RP11-64J4.7-001	RP11-64J4.7	9	917	909	0
hsa-miR-143-3p	2	ENSG00000237298	ENST00000587944	TTN-AS1-042	TTN-AS1	9	897	889	0
hsa-miR-143-3p	1	ENSG00000279636	ENST00000627309	LINC00216-201	LINC00216	9	886	878	0
hsa-miR-143-3p	1	ENSG00000279636	ENST00000623548	LINC00216-001	LINC00216	9	886	878	0
hsa-miR-143-3p	2	ENSG00000237298	ENST00000585625	TTN-AS1-038	TTN-AS1	9	851	843	0
hsa-miR-143-3p	1	ENSG00000260197	ENST00000566193	RP11-424G14.1-001	RP11-424G14.1	9	849	841	0
hsa-miR-143-3p	1	ENSG00000237187	ENST00000606233	NR2F1-AS1-010	NR2F1-AS1	9	813	805	0
hsa-miR-143-3p	2	ENSG00000280083	ENST00000623836	RP11-317J9.1-001	RP11-317J9.1	9	803	795	0
hsa-miR-143-3p	1	ENSG00000278206	ENST00000591892	RP1-20N2.8-001	RP1-20N2.8	9	793	785	0
hsa-miR-143-3p	1	ENSG00000262772	ENST00000576963	RP11-353N14.2-001	RP11-353N14.2	9	792	784	0
hsa-miR-143-3p	2	ENSG00000250156	ENST00000506041	CTC-498M16.2-001	CTC-498M16.2	9	788	780	0
hsa-miR-143-3p	2	ENSG00000248550	ENST00000534909	OTX2-AS1-001	OTX2-AS1	9	785	777	0
hsa-miR-143-3p	2	ENSG00000235903	ENST00000606991	CPB2-AS1-003	CPB2-AS1	9	781	773	0
hsa-miR-143-3p	1	ENSG00000261824	ENST00000590677	LINC00662-004	LINC00662	9	780	772	0
hsa-miR-143-3p	1	ENSG00000264515	ENST00000582581	CTC-525D6.1-001	CTC-525D6.1	9	779	771	0
hsa-miR-143-3p	2	ENSG00000250062	ENST00000511917	RP11-778J15.1-001	RP11-778J15.1	9	779	771	0
hsa-miR-143-3p	2	ENSG00000268030	ENST00000597411	AC005253.2-001	AC005253.2	9	770	762	0
hsa-miR-143-3p	2	ENSG00000273018	ENST00000609578	CTD-2303H24.2-013	CTD-2303H24.2	9	756	748	0
hsa-miR-143-3p	2	ENSG00000249892	ENST00000511603	RP11-525J21.1-001	RP11-525J21.1	9	747	739	0
hsa-miR-143-3p	2	ENSG00000249816	ENST00000504665	LINC00964-002	LINC00964	9	745	737	0
hsa-miR-143-3p	1	ENSG00000245248	ENST00000498979	USP2-AS1-001	USP2-AS1	9	745	737	0
hsa-miR-143-3p	2	ENSG00000236197	ENST00000417881	AC002429.5-001	AC002429.5	9	731	723	0
hsa-miR-143-3p	2	ENSG00000237298	ENST00000431259	TTN-AS1-006	TTN-AS1	9	731	723	0
hsa-miR-143-3p	1	ENSG00000235410	ENST00000451617	RP11-397C18.2-001	RP11-397C18.2	9	721	713	0
hsa-miR-143-3p	1	ENSG00000278952	ENST00000623192	RP11-399J13.2-001	RP11-399J13.2	9	719	711	0
hsa-miR-143-3p	2	ENSG00000249249	ENST00000515570	AC010226.4-001	AC010226.4	9	717	709	0
hsa-miR-143-3p	2	ENSG00000271127	ENST00000603308	LL22NC03-N64E9.1-001	LL22NC03-N64E9.1	9	714	706	0
hsa-miR-143-3p	2	ENSG00000280413	ENST00000623776	KB-1674E1.1-001	KB-1674E1.1	9	705	697	0
hsa-miR-143-3p	2	ENSG00000197291	ENST00000587694	RAMP2-AS1-003	RAMP2-AS1	9	702	694	0
hsa-miR-143-3p	1	ENSG00000261801	ENST00000565689	LOXL1-AS1-013	LOXL1-AS1	9	699	691	0
hsa-miR-143-3p	1	ENSG00000278903	ENST00000624576	CH507-145C22.1-001	CH507-145C22.1	9	698	690	0
hsa-miR-143-3p	1	ENSG00000280145	ENST00000625185	CH507-154B10.1-002	CH507-154B10.1	9	698	690	0
hsa-miR-143-3p	2	ENSG00000267265	ENST00000593060	CTC-550B14.7-001	CTC-550B14.7	9	693	685	0
hsa-miR-143-3p	1	ENSG00000275496	ENST00000621924	CH507-24F1.2-001	CH507-24F1.2	9	692	684	0
hsa-miR-143-3p	1	ENSG00000277067	ENST00000623095	CH507-254M2.1-001	CH507-254M2.1	9	692	684	0
hsa-miR-143-3p	1	ENSG00000276077	ENST00000625096	CH507-254M2.2-001	CH507-254M2.2	9	692	684	0
hsa-miR-143-3p	1	ENSG00000274333	ENST00000624627	RP11-717F1.2-001	RP11-717F1.2	9	692	684	0
hsa-miR-143-3p	2	ENSG00000246339	ENST00000519870	EXTL3-AS1-004	EXTL3-AS1	9	691	683	0
hsa-miR-143-3p	1	ENSG00000280145	ENST00000623106	CH507-154B10.1-005	CH507-154B10.1	9	689	681	0
hsa-miR-143-3p	2	ENSG00000268362	ENST00000597683	CTD-2017D11.1-002	CTD-2017D11.1	9	688	680	0
hsa-miR-143-3p	1	ENSG00000274333	ENST00000623050	RP11-717F1.2-005	RP11-717F1.2	9	684	676	0
hsa-miR-143-3p	1	ENSG00000260193	ENST00000566567	RP11-83N9.5-002	RP11-83N9.5	9	665	657	0
hsa-miR-143-3p	2	ENSG00000250062	ENST00000509322	RP11-778J15.1-002	RP11-778J15.1	9	660	652	0
hsa-miR-143-3p	2	ENSG00000279376	ENST00000623012	RP11-292D4.4-001	RP11-292D4.4	9	653	645	0
hsa-miR-143-3p	1	ENSG00000279348	ENST00000623250	RP11-566E18.1-001	RP11-566E18.1	9	652	644	0
hsa-miR-143-3p	2	ENSG00000230084	ENST00000438017	RP4-613B23.1-003	RP4-613B23.1	9	645	637	0
hsa-miR-143-3p	2	ENSG00000237943	ENST00000455810	PRKCQ-AS1-001	PRKCQ-AS1	9	644	636	0
hsa-miR-143-3p	2	ENSG00000237298	ENST00000442329	TTN-AS1-005	TTN-AS1	9	641	633	0
hsa-miR-143-3p	2	ENSG00000249628	ENST00000515614	LINC00942-001	LINC00942	9	634	626	0
hsa-miR-143-3p	2	ENSG00000259488	ENST00000560323	RP11-154J22.1-002	RP11-154J22.1	9	634	626	0
hsa-miR-143-3p	1	ENSG00000233937	ENST00000599439	CTC-338M12.4-005	CTC-338M12.4	9	627	619	0
hsa-miR-143-3p	1	ENSG00000229855	ENST00000597452	CTC-546K23.1-003	CTC-546K23.1	9	625	617	0
hsa-miR-143-3p	1	ENSG00000225265	ENST00000413074	TAF1A-AS1-001	TAF1A-AS1	9	606	598	0
hsa-miR-143-3p	1	ENSG00000275496	ENST00000617746	CH507-24F1.2-002	CH507-24F1.2	9	604	596	0
hsa-miR-143-3p	1	ENSG00000277067	ENST00000621909	CH507-254M2.1-002	CH507-254M2.1	9	604	596	0
hsa-miR-143-3p	2	ENSG00000279829	ENST00000623263	RP11-63I8.1-001	RP11-63I8.1	9	604	596	0
hsa-miR-143-3p	2	ENSG00000273018	ENST00000608216	CTD-2303H24.2-014	CTD-2303H24.2	9	595	587	0
hsa-miR-143-3p	2	ENSG00000267107	ENST00000594315	PCAT19-003	PCAT19	9	594	586	0
hsa-miR-143-3p	1	ENSG00000260125	ENST00000566878	AGBL1-AS1-001	AGBL1-AS1	9	591	583	0
hsa-miR-143-3p	1	ENSG00000214043	ENST00000397346	RP5-944M2.3-001	RP5-944M2.3	9	588	580	0
hsa-miR-143-3p	2	ENSG00000237943	ENST00000445427	PRKCQ-AS1-004	PRKCQ-AS1	9	586	578	0
hsa-miR-143-3p	2	ENSG00000267272	ENST00000469312	LINC01140-009	LINC01140	9	585	577	0
hsa-miR-143-3p	1	ENSG00000278903	ENST00000624165	CH507-145C22.1-004	CH507-145C22.1	9	577	569	0
hsa-miR-143-3p	1	ENSG00000250127	ENST00000504333	CTD-2117L12.1-001	CTD-2117L12.1	9	573	565	0
hsa-miR-143-3p	1	ENSG00000276077	ENST00000624461	CH507-254M2.2-002	CH507-254M2.2	9	572	564	0
hsa-miR-143-3p	2	ENSG00000273018	ENST00000608726	CTD-2303H24.2-009	CTD-2303H24.2	9	572	564	0
hsa-miR-143-3p	2	ENSG00000224699	ENST00000609512	LAMTOR5-AS1-015	LAMTOR5-AS1	9	572	564	0
hsa-miR-143-3p	1	ENSG00000278903	ENST00000624847	CH507-145C22.1-201	CH507-145C22.1	9	557	549	0
hsa-miR-143-3p	2	ENSG00000272009	ENST00000605945	RP1-313I6.12-001	RP1-313I6.12	9	555	547	0
hsa-miR-143-3p	2	ENSG00000197291	ENST00000589716	RAMP2-AS1-004	RAMP2-AS1	9	553	545	0
hsa-miR-143-3p	1	ENSG00000277991	ENST00000623190	CH507-338C24.1-003	CH507-338C24.1	9	551	543	0
hsa-miR-143-3p	2	ENSG00000253300	ENST00000518687	RP11-108E14.1-001	RP11-108E14.1	9	548	540	0
hsa-miR-143-3p	2	ENSG00000267243	ENST00000585697	AC005307.3-007	AC005307.3	9	543	535	0
hsa-miR-143-3p	1	ENSG00000214043	ENST00000545767	RP5-944M2.3-004	RP5-944M2.3	9	543	535	0
hsa-miR-143-3p	1	ENSG00000214043	ENST00000544759	RP5-944M2.3-003	RP5-944M2.3	9	539	531	0
hsa-miR-143-3p	2	ENSG00000279256	ENST00000625030	RP11-5P15.1-001	RP11-5P15.1	9	537	529	0
hsa-miR-143-3p	2	ENSG00000197291	ENST00000591082	RAMP2-AS1-005	RAMP2-AS1	9	536	528	0
hsa-miR-143-3p	2	ENSG00000226853	ENST00000444196	AC010894.3-002	AC010894.3	9	534	526	0
hsa-miR-143-3p	1	ENSG00000231426	ENST00000414038	RP5-899B16.1-002	RP5-899B16.1	9	533	525	0
hsa-miR-143-3p	1	ENSG00000260135	ENST00000569037	RP11-212I21.2-001	RP11-212I21.2	9	525	517	0
hsa-miR-143-3p	1	ENSG00000242407	ENST00000495536	CTD-2377D24.4-001	CTD-2377D24.4	9	524	516	0
hsa-miR-143-3p	2	ENSG00000224699	ENST00000608602	LAMTOR5-AS1-017	LAMTOR5-AS1	9	524	516	0
hsa-miR-143-3p	2	ENSG00000224699	ENST00000631307	LAMTOR5-AS1-048	LAMTOR5-AS1	9	520	512	0
hsa-miR-143-3p	2	ENSG00000197291	ENST00000592670	RAMP2-AS1-001	RAMP2-AS1	9	520	512	0
hsa-miR-143-3p	1	ENSG00000245248	ENST00000578923	USP2-AS1-005	USP2-AS1	9	516	508	0
hsa-miR-143-3p	2	ENSG00000258717	ENST00000557546	RP11-566J3.2-001	RP11-566J3.2	9	513	505	0
hsa-miR-143-3p	2	ENSG00000237298	ENST00000587568	TTN-AS1-039	TTN-AS1	9	513	505	0
hsa-miR-143-3p	2	ENSG00000273018	ENST00000609832	CTD-2303H24.2-012	CTD-2303H24.2	9	511	503	0
hsa-miR-143-3p	1	ENSG00000250049	ENST00000507217	RP11-348J24.2-001	RP11-348J24.2	9	509	501	0
hsa-miR-143-3p	1	ENSG00000275496	ENST00000619488	CH507-24F1.2-201	CH507-24F1.2	9	508	500	0
hsa-miR-143-3p	1	ENSG00000277067	ENST00000615804	CH507-254M2.1-201	CH507-254M2.1	9	508	500	0
hsa-miR-143-3p	1	ENSG00000276077	ENST00000610988	CH507-254M2.2-201	CH507-254M2.2	9	508	500	0
hsa-miR-143-3p	1	ENSG00000274333	ENST00000611026	RP11-717F1.2-201	RP11-717F1.2	9	508	500	0
hsa-miR-143-3p	1	ENSG00000251575	ENST00000506550	CTD-2170G1.2-001	CTD-2170G1.2	9	506	498	0
hsa-miR-143-3p	2	ENSG00000229531	ENST00000452442	RP1-102G20.5-001	RP1-102G20.5	9	501	493	0
hsa-miR-143-3p	2	ENSG00000255171	ENST00000528720	LINC01499-003	LINC01499	9	499	491	0
hsa-miR-143-3p	2	ENSG00000241316	ENST00000464420	SUCLG2-AS1-002	SUCLG2-AS1	9	498	490	0
hsa-miR-143-3p	1	ENSG00000247556	ENST00000558945	OIP5-AS1-002	OIP5-AS1	9	497	489	0
hsa-miR-143-3p	2	ENSG00000267107	ENST00000597702	PCAT19-005	PCAT19	9	496	488	0
hsa-miR-143-3p	2	ENSG00000237298	ENST00000604571	TTN-AS1-052	TTN-AS1	9	491	483	0
hsa-miR-143-3p	1	ENSG00000232684	ENST00000446442	ATP11A-AS1-001	ATP11A-AS1	9	488	480	0
hsa-miR-143-3p	2	ENSG00000226716	ENST00000429230	AL589986.2-001	AL589986.2	9	486	478	0
hsa-miR-143-3p	1	ENSG00000236498	ENST00000425779	AC107081.5-001	AC107081.5	9	481	473	0
hsa-miR-143-3p	2	ENSG00000237298	ENST00000630096	TTN-AS1-061	TTN-AS1	9	480	472	0
hsa-miR-143-3p	1	ENSG00000228956	ENST00000628891	SATB1-AS1-042	SATB1-AS1	9	477	469	0
hsa-miR-143-3p	1	ENSG00000242072	ENST00000471672	RP11-458K10.1-001	RP11-458K10.1	9	475	467	0
hsa-miR-143-3p	1	ENSG00000232164	ENST00000428647	AC092669.3-001	AC092669.3	9	473	465	0
hsa-miR-143-3p	2	ENSG00000248596	ENST00000508056	RP11-844P9.2-002	RP11-844P9.2	9	470	462	0
hsa-miR-143-3p	1	ENSG00000279741	ENST00000623278	RP11-44F14.9-001	RP11-44F14.9	9	469	461	0
hsa-miR-143-3p	1	ENSG00000274333	ENST00000623436	RP11-717F1.2-010	RP11-717F1.2	9	468	460	0
hsa-miR-143-3p	1	ENSG00000223697	ENST00000429151	AF230666.2-001	AF230666.2	9	465	457	0
hsa-miR-143-3p	2	ENSG00000265749	ENST00000580537	RP11-849F2.5-001	RP11-849F2.5	9	465	457	0
hsa-miR-143-3p	1	ENSG00000260193	ENST00000563018	RP11-83N9.5-003	RP11-83N9.5	9	463	455	0
hsa-miR-143-3p	2	ENSG00000267107	ENST00000598215	PCAT19-004	PCAT19	9	461	453	0
hsa-miR-143-3p	1	ENSG00000224715	ENST00000434707	CITF22-49D8.1-001	CITF22-49D8.1	9	460	452	0
hsa-miR-143-3p	2	ENSG00000240057	ENST00000460707	RP11-572M11.4-006	RP11-572M11.4	9	460	452	0
hsa-miR-143-3p	2	ENSG00000237943	ENST00000613651	PRKCQ-AS1-007	PRKCQ-AS1	9	458	450	0
hsa-miR-143-3p	2	ENSG00000224699	ENST00000457535	LAMTOR5-AS1-001	LAMTOR5-AS1	9	448	440	0
hsa-miR-143-3p	1	ENSG00000254661	ENST00000530418	RP11-222N13.1-001	RP11-222N13.1	9	447	439	0
hsa-miR-143-3p	2	ENSG00000272661	ENST00000607902	RP4-548D19.3-001	RP4-548D19.3	9	443	435	0
hsa-miR-143-3p	1	ENSG00000231426	ENST00000431609	RP5-899B16.1-001	RP5-899B16.1	9	438	430	0
hsa-miR-143-3p	2	ENSG00000241316	ENST00000482677	SUCLG2-AS1-001	SUCLG2-AS1	9	437	429	0
hsa-miR-143-3p	2	ENSG00000255871	ENST00000418574	RP11-69C13.1-001	RP11-69C13.1	9	434	426	0
hsa-miR-143-3p	1	ENSG00000274478	ENST00000621177	RP11-58A18.2-001	RP11-58A18.2	9	430	422	0
hsa-miR-143-3p	2	ENSG00000185168	ENST00000332012	LINC00482-001	LINC00482	9	429	421	0
hsa-miR-143-3p	2	ENSG00000197291	ENST00000592195	RAMP2-AS1-002	RAMP2-AS1	9	428	420	0
hsa-miR-143-3p	2	ENSG00000237993	ENST00000453128	RP11-159M11.2-001	RP11-159M11.2	9	427	419	0
hsa-miR-143-3p	2	ENSG00000185433	ENST00000332587	LINC00158-002	LINC00158	9	425	417	0
hsa-miR-143-3p	2	ENSG00000185433	ENST00000441013	LINC00158-001	LINC00158	9	425	417	0
hsa-miR-143-3p	2	ENSG00000185168	ENST00000577000	LINC00482-002	LINC00482	9	422	414	0
hsa-miR-143-3p	1	ENSG00000214043	ENST00000540774	RP5-944M2.3-201	RP5-944M2.3	9	422	414	0
hsa-miR-143-3p	1	ENSG00000205622	ENST00000626259	AF064858.6-007	AF064858.6	9	418	410	0
hsa-miR-143-3p	2	ENSG00000237298	ENST00000589355	TTN-AS1-043	TTN-AS1	9	417	409	0
hsa-miR-143-3p	1	ENSG00000225815	ENST00000412313	AC092669.6-001	AC092669.6	9	416	408	0
hsa-miR-143-3p	2	ENSG00000227987	ENST00000413274	AC092675.4-001	AC092675.4	9	416	408	0
hsa-miR-143-3p	2	ENSG00000263715	ENST00000587305	RP11-105N13.4-002	RP11-105N13.4	9	415	407	0
hsa-miR-143-3p	2	ENSG00000265263	ENST00000581122	RP11-135L13.4-001	RP11-135L13.4	9	408	400	0
hsa-miR-143-3p	1	ENSG00000225815	ENST00000449673	AC092669.6-002	AC092669.6	9	404	396	0
hsa-miR-143-3p	1	ENSG00000223675	ENST00000413541	RP11-86H7.6-001	RP11-86H7.6	9	396	388	0
hsa-miR-143-3p	2	ENSG00000230487	ENST00000457484	PSMG3-AS1-003	PSMG3-AS1	9	393	385	0
hsa-miR-143-3p	2	ENSG00000237298	ENST00000614124	TTN-AS1-056	TTN-AS1	9	388	380	0
hsa-miR-143-3p	2	ENSG00000267107	ENST00000595837	PCAT19-002	PCAT19	9	385	377	0
hsa-miR-143-3p	2	ENSG00000255081	ENST00000531215	RP11-263C24.1-001	RP11-263C24.1	9	384	376	0
hsa-miR-143-3p	2	ENSG00000265927	ENST00000580370	CTD-2532D12.5-001	CTD-2532D12.5	9	383	375	0
hsa-miR-143-3p	1	ENSG00000236756	ENST00000513954	DNAJC9-AS1-002	DNAJC9-AS1	9	383	375	0
hsa-miR-143-3p	1	ENSG00000272993	ENST00000608318	RP11-196G18.24-001	RP11-196G18.24	9	378	370	0
hsa-miR-143-3p	1	ENSG00000197099	ENST00000354642	RP11-573D15.8-001	RP11-573D15.8	9	376	368	0
hsa-miR-143-3p	1	ENSG00000197099	ENST00000629734	RP11-573D15.8-049	RP11-573D15.8	9	375	367	0
hsa-miR-143-3p	2	ENSG00000223586	ENST00000456347	LINC01312-001	LINC01312	9	371	363	0
hsa-miR-143-3p	1	ENSG00000205037	ENST00000566351	RP11-863P13.4-002	RP11-863P13.4	9	369	361	0
hsa-miR-143-3p	1	ENSG00000260135	ENST00000565307	RP11-212I21.2-002	RP11-212I21.2	9	366	358	0
hsa-miR-143-3p	1	ENSG00000237187	ENST00000607195	NR2F1-AS1-014	NR2F1-AS1	9	364	356	0
hsa-miR-143-3p	2	ENSG00000237298	ENST00000588804	TTN-AS1-065	TTN-AS1	9	364	356	0
hsa-miR-143-3p	2	ENSG00000237298	ENST00000625661	TTN-AS1-017	TTN-AS1	9	364	356	0
hsa-miR-143-3p	2	ENSG00000224699	ENST00000608499	LAMTOR5-AS1-024	LAMTOR5-AS1	9	360	352	0
hsa-miR-143-3p	1	ENSG00000259380	ENST00000561161	RP11-346D14.1-002	RP11-346D14.1	9	356	348	0
hsa-miR-143-3p	1	ENSG00000225790	ENST00000450500	RP11-2L8.1-001	RP11-2L8.1	9	355	347	0
hsa-miR-143-3p	1	ENSG00000272832	ENST00000608823	RP11-91K8.5-001	RP11-91K8.5	9	355	347	0
hsa-miR-143-3p	2	ENSG00000250686	ENST00000511849	RP1-240B8.3-001	RP1-240B8.3	9	355	347	0
hsa-miR-143-3p	2	ENSG00000228590	ENST00000457668	AC007381.3-001	AC007381.3	9	354	346	0
hsa-miR-143-3p	1	ENSG00000225313	ENST00000630909	RP11-415J8.3-010	RP11-415J8.3	9	352	344	0
hsa-miR-143-3p	1	ENSG00000233656	ENST00000419796	RP11-716O23.1-001	RP11-716O23.1	9	347	339	0
hsa-miR-143-3p	2	ENSG00000254863	ENST00000534055	RP11-831A10.2-003	RP11-831A10.2	9	347	339	0
hsa-miR-143-3p	1	ENSG00000267603	ENST00000588782	LINC01028-002	LINC01028	9	344	336	0
hsa-miR-143-3p	1	ENSG00000225265	ENST00000427540	TAF1A-AS1-002	TAF1A-AS1	9	342	334	0
hsa-miR-143-3p	2	ENSG00000228559	ENST00000450618	RP3-340B19.3-001	RP3-340B19.3	9	341	333	0
hsa-miR-143-3p	1	ENSG00000230830	ENST00000415706	ARPP21-AS1-001	ARPP21-AS1	9	340	332	0
hsa-miR-143-3p	2	ENSG00000255394	ENST00000525043	C8orf49-001	C8orf49	9	338	330	0
hsa-miR-143-3p	2	ENSG00000273018	ENST00000609831	CTD-2303H24.2-011	CTD-2303H24.2	9	338	330	0
hsa-miR-143-3p	1	ENSG00000237187	ENST00000606165	NR2F1-AS1-012	NR2F1-AS1	9	338	330	0
hsa-miR-143-3p	2	ENSG00000273018	ENST00000609805	CTD-2303H24.2-008	CTD-2303H24.2	9	336	328	0
hsa-miR-143-3p	1	ENSG00000197099	ENST00000628831	RP11-573D15.8-021	RP11-573D15.8	9	335	327	0
hsa-miR-143-3p	1	ENSG00000203327	ENST00000366153	AC012358.7-001	AC012358.7	9	328	320	0
hsa-miR-143-3p	1	ENSG00000267603	ENST00000586373	LINC01028-001	LINC01028	9	327	319	0
hsa-miR-143-3p	2	ENSG00000258867	ENST00000557355	LINC01146-004	LINC01146	9	324	316	0
hsa-miR-143-3p	2	ENSG00000257621	ENST00000554309	PSMA3-AS1-008	PSMA3-AS1	9	323	315	0
hsa-miR-143-3p	2	ENSG00000237212	ENST00000432783	RP11-569G13.2-001	RP11-569G13.2	9	321	313	0
hsa-miR-143-3p	1	ENSG00000247556	ENST00000558457	OIP5-AS1-004	OIP5-AS1	9	319	311	0
hsa-miR-143-3p	2	ENSG00000259061	ENST00000554181	RP11-736P16.1-001	RP11-736P16.1	9	319	311	0
hsa-miR-143-3p	2	ENSG00000230417	ENST00000624665	LINC00856-004	LINC00856	9	318	310	0
hsa-miR-143-3p	2	ENSG00000262223	ENST00000572301	RP11-1055B8.3-003	RP11-1055B8.3	9	316	308	0
hsa-miR-143-3p	1	ENSG00000272758	ENST00000609469	RP11-299J3.8-005	RP11-299J3.8	9	313	305	0
hsa-miR-143-3p	1	ENSG00000261824	ENST00000588150	LINC00662-008	LINC00662	9	311	303	0
hsa-miR-143-3p	2	ENSG00000231768	ENST00000435574	LINC01354-001	LINC01354	9	311	303	0
hsa-miR-143-3p	2	ENSG00000230417	ENST00000434974	LINC00856-001	LINC00856	9	310	302	0
hsa-miR-143-3p	1	ENSG00000229688	ENST00000582683	ISPD-AS1-004	ISPD-AS1	9	307	299	0
hsa-miR-143-3p	1	ENSG00000253796	ENST00000524134	RP11-1084E5.1-002	RP11-1084E5.1	9	307	299	0
hsa-miR-143-3p	1	ENSG00000247556	ENST00000500949	OIP5-AS1-001	OIP5-AS1	9	304	296	0
hsa-miR-143-3p	2	ENSG00000262223	ENST00000572077	RP11-1055B8.3-001	RP11-1055B8.3	9	304	296	0
hsa-miR-143-3p	1	ENSG00000247556	ENST00000561275	OIP5-AS1-006	OIP5-AS1	9	303	295	0
hsa-miR-143-3p	1	ENSG00000247556	ENST00000559368	OIP5-AS1-005	OIP5-AS1	9	301	293	0
hsa-miR-143-3p	1	ENSG00000247556	ENST00000560706	OIP5-AS1-010	OIP5-AS1	9	301	293	0
hsa-miR-143-3p	1	ENSG00000231039	ENST00000428920	RP11-445P17.3-001	RP11-445P17.3	9	298	290	0
hsa-miR-143-3p	1	ENSG00000225265	ENST00000441835	TAF1A-AS1-003	TAF1A-AS1	9	298	290	0
hsa-miR-143-3p	2	ENSG00000231768	ENST00000421207	LINC01354-002	LINC01354	9	297	289	0
hsa-miR-143-3p	2	ENSG00000265749	ENST00000585181	RP11-849F2.5-004	RP11-849F2.5	9	292	284	0
hsa-miR-143-3p	2	ENSG00000236318	ENST00000419463	AC019117.1-001	AC019117.1	9	290	282	0
hsa-miR-143-3p	1	ENSG00000247556	ENST00000561226	OIP5-AS1-009	OIP5-AS1	9	288	280	0
hsa-miR-143-3p	1	ENSG00000237187	ENST00000606188	NR2F1-AS1-015	NR2F1-AS1	9	285	277	0
hsa-miR-143-3p	1	ENSG00000247556	ENST00000557993	OIP5-AS1-007	OIP5-AS1	9	278	270	0
hsa-miR-143-3p	1	ENSG00000247556	ENST00000501665	OIP5-AS1-003	OIP5-AS1	9	277	269	0
hsa-miR-143-3p	2	ENSG00000255451	ENST00000528183	RP11-58K22.1-001	RP11-58K22.1	9	273	265	0
hsa-miR-143-3p	2	ENSG00000254804	ENST00000528000	RP11-674C21.9-001	RP11-674C21.9	9	273	265	0
hsa-miR-143-3p	1	ENSG00000259747	ENST00000560203	RP11-275I4.2-002	RP11-275I4.2	9	271	263	0
hsa-miR-143-3p	2	ENSG00000246889	ENST00000500185	AP000487.5-001	AP000487.5	9	265	257	0
hsa-miR-143-3p	1	ENSG00000279286	ENST00000623187	RP11-248B24.1-001	RP11-248B24.1	9	264	256	0
hsa-miR-143-3p	1	ENSG00000279286	ENST00000630525	RP11-248B24.1-201	RP11-248B24.1	9	264	256	0
hsa-miR-143-3p	2	ENSG00000246763	ENST00000515003	RGMB-AS1-005	RGMB-AS1	9	262	254	0
hsa-miR-143-3p	2	ENSG00000257202	ENST00000551918	RP11-512N21.3-001	RP11-512N21.3	9	261	253	0
hsa-miR-143-3p	2	ENSG00000262223	ENST00000570301	RP11-1055B8.3-002	RP11-1055B8.3	9	256	248	0
hsa-miR-143-3p	1	ENSG00000225269	ENST00000417883	LINC00705-001	LINC00705	9	254	246	0
hsa-miR-143-3p	2	ENSG00000262223	ENST00000574041	RP11-1055B8.3-004	RP11-1055B8.3	9	254	246	0
hsa-miR-143-3p	2	ENSG00000256643	ENST00000543651	RP11-349K16.1-001	RP11-349K16.1	9	254	246	0
hsa-miR-143-3p	2	ENSG00000250025	ENST00000515598	CTC-359M8.1-001	CTC-359M8.1	9	252	244	0
hsa-miR-143-3p	2	ENSG00000230417	ENST00000423770	LINC00856-003	LINC00856	9	250	242	0
hsa-miR-143-3p	2	ENSG00000230417	ENST00000432742	LINC00856-002	LINC00856	9	250	242	0
hsa-miR-143-3p	1	ENSG00000197099	ENST00000628020	RP11-573D15.8-050	RP11-573D15.8	9	250	242	0
hsa-miR-143-3p	2	ENSG00000237298	ENST00000589842	TTN-AS1-022	TTN-AS1	9	245	237	0
hsa-miR-143-3p	2	ENSG00000237298	ENST00000620591	TTN-AS1-055	TTN-AS1	9	245	237	0
hsa-miR-143-3p	2	ENSG00000237298	ENST00000588244	TTN-AS1-020	TTN-AS1	9	245	237	0
hsa-miR-143-3p	2	ENSG00000237298	ENST00000589391	TTN-AS1-024	TTN-AS1	9	245	237	0
hsa-miR-143-3p	2	ENSG00000237298	ENST00000588257	TTN-AS1-023	TTN-AS1	9	245	237	0
hsa-miR-143-3p	2	ENSG00000226853	ENST00000606406	AC010894.3-003	AC010894.3	9	242	234	0
hsa-miR-143-3p	2	ENSG00000267128	ENST00000586627	RP11-449J21.5-003	RP11-449J21.5	9	241	233	0
hsa-miR-143-3p	1	ENSG00000253702	ENST00000523038	RP11-567J20.1-001	RP11-567J20.1	9	239	231	0
hsa-miR-143-3p	2	ENSG00000236676	ENST00000430748	RP5-837I24.4-001	RP5-837I24.4	9	234	226	0
hsa-miR-143-3p	2	ENSG00000229327	ENST00000417447	RP11-135A24.2-001	RP11-135A24.2	9	229	221	0
hsa-miR-143-3p	2	ENSG00000265749	ENST00000579904	RP11-849F2.5-003	RP11-849F2.5	9	227	219	0
hsa-miR-143-3p	2	ENSG00000251128	ENST00000511846	WWC2-AS1-001	WWC2-AS1	9	224	216	0
hsa-miR-143-3p	2	ENSG00000226853	ENST00000417038	AC010894.3-001	AC010894.3	9	222	214	0
hsa-miR-143-3p	2	ENSG00000224699	ENST00000598454	LAMTOR5-AS1-013	LAMTOR5-AS1	9	222	214	0
hsa-miR-143-3p	1	ENSG00000229688	ENST00000579293	ISPD-AS1-005	ISPD-AS1	9	221	213	0
hsa-miR-143-3p	2	ENSG00000267128	ENST00000590137	RP11-449J21.5-001	RP11-449J21.5	9	221	213	0
hsa-miR-143-3p	2	ENSG00000258867	ENST00000556684	LINC01146-003	LINC01146	9	219	211	0
hsa-miR-143-3p	1	ENSG00000229618	ENST00000411542	AC011288.2-001	AC011288.2	9	211	203	0
hsa-miR-143-3p	1	ENSG00000251372	ENST00000507145	LINC00499-004	LINC00499	9	211	203	0
hsa-miR-143-3p	2	ENSG00000255394	ENST00000625198	C8orf49-201	C8orf49	9	207	199	0
hsa-miR-143-3p	2	ENSG00000224699	ENST00000590826	LAMTOR5-AS1-003	LAMTOR5-AS1	9	207	199	0
hsa-miR-143-3p	2	ENSG00000224699	ENST00000625451	LAMTOR5-AS1-046	LAMTOR5-AS1	9	206	198	0
hsa-miR-143-3p	2	ENSG00000224699	ENST00000590413	LAMTOR5-AS1-007	LAMTOR5-AS1	9	200	192	0
hsa-miR-143-3p	1	ENSG00000276972	ENST00000617845	RP11-116D17.5-001	RP11-116D17.5	9	200	192	0
hsa-miR-143-3p	1	ENSG00000197099	ENST00000629126	RP11-573D15.8-020	RP11-573D15.8	9	198	190	0
hsa-miR-143-3p	2	ENSG00000232519	ENST00000456382	RP11-29H23.4-001	RP11-29H23.4	9	195	187	0
hsa-miR-143-3p	2	ENSG00000253648	ENST00000517369	RP11-77B22.2-001	RP11-77B22.2	9	195	187	0
hsa-miR-143-3p	1	ENSG00000259554	ENST00000561254	RP11-408J6.1-001	RP11-408J6.1	9	190	182	0
hsa-miR-143-3p	2	ENSG00000224699	ENST00000608067	LAMTOR5-AS1-020	LAMTOR5-AS1	9	189	181	0
hsa-miR-143-3p	2	ENSG00000279382	ENST00000622927	RP11-449J21.3-001	RP11-449J21.3	9	183	175	0
hsa-miR-143-3p	1	ENSG00000229151	ENST00000425150	RP11-348F1.3-001	RP11-348F1.3	9	180	172	0
hsa-miR-143-3p	2	ENSG00000248101	ENST00000473572	AC002116.8-001	AC002116.8	9	178	170	0
hsa-miR-143-3p	2	ENSG00000224699	ENST00000609653	LAMTOR5-AS1-018	LAMTOR5-AS1	9	176	168	0
hsa-miR-143-3p	2	ENSG00000251294	ENST00000510391	RP11-116O11.1-001	RP11-116O11.1	9	175	167	0
hsa-miR-143-3p	2	ENSG00000231204	ENST00000417609	AC011752.1-002	AC011752.1	9	174	166	0
hsa-miR-143-3p	2	ENSG00000273018	ENST00000581595	CTD-2303H24.2-004	CTD-2303H24.2	9	174	166	0
hsa-miR-143-3p	1	ENSG00000197099	ENST00000629451	RP11-573D15.8-040	RP11-573D15.8	9	174	166	0
hsa-miR-143-3p	1	ENSG00000197099	ENST00000625741	RP11-573D15.8-039	RP11-573D15.8	9	174	166	0
hsa-miR-143-3p	1	ENSG00000197099	ENST00000628858	RP11-573D15.8-048	RP11-573D15.8	9	174	166	0
hsa-miR-143-3p	1	ENSG00000197099	ENST00000626306	RP11-573D15.8-054	RP11-573D15.8	9	174	166	0
hsa-miR-143-3p	1	ENSG00000197099	ENST00000627015	RP11-573D15.8-047	RP11-573D15.8	9	174	166	0
hsa-miR-143-3p	2	ENSG00000258867	ENST00000555996	LINC01146-006	LINC01146	9	171	163	0
hsa-miR-143-3p	2	ENSG00000228549	ENST00000451828	RP11-108M9.3-003	RP11-108M9.3	9	169	161	0
hsa-miR-143-3p	1	ENSG00000234899	ENST00000446332	SOX9-AS1-014	SOX9-AS1	9	169	161	0
hsa-miR-143-3p	2	ENSG00000273232	ENST00000609775	RP11-370A5.2-001	RP11-370A5.2	9	164	156	0
hsa-miR-143-3p	2	ENSG00000262380	ENST00000576454	CTB-193M12.3-001	CTB-193M12.3	9	163	155	0
hsa-miR-143-3p	2	ENSG00000262228	ENST00000358446	RP11-676J12.4-201	RP11-676J12.4	9	161	153	0
hsa-miR-143-3p	2	ENSG00000262228	ENST00000570809	RP11-676J12.4-001	RP11-676J12.4	9	161	153	0
hsa-miR-143-3p	2	ENSG00000228549	ENST00000457856	RP11-108M9.3-004	RP11-108M9.3	9	159	151	0
hsa-miR-143-3p	2	ENSG00000271833	ENST00000607259	RP11-356B19.11-001	RP11-356B19.11	9	155	147	0
hsa-miR-143-3p	2	ENSG00000224699	ENST00000608486	LAMTOR5-AS1-021	LAMTOR5-AS1	9	153	145	0
hsa-miR-143-3p	1	ENSG00000242339	ENST00000488348	RP11-735B13.2-001	RP11-735B13.2	9	151	143	0
hsa-miR-143-3p	1	ENSG00000231056	ENST00000431401	RP1-290I10.5-001	RP1-290I10.5	9	151	143	0
hsa-miR-143-3p	2	ENSG00000254960	ENST00000532988	KIRREL3-AS2-001	KIRREL3-AS2	9	150	142	0
hsa-miR-143-3p	2	ENSG00000273466	ENST00000607946	RP11-548H3.1-001	RP11-548H3.1	9	150	142	0
hsa-miR-143-3p	2	ENSG00000224699	ENST00000609709	LAMTOR5-AS1-022	LAMTOR5-AS1	9	145	137	0
hsa-miR-143-3p	2	ENSG00000224699	ENST00000610148	LAMTOR5-AS1-023	LAMTOR5-AS1	9	144	136	0
hsa-miR-143-3p	2	ENSG00000224609	ENST00000624582	HSD52-006	HSD52	9	143	135	0
hsa-miR-143-3p	1	ENSG00000280234	ENST00000623883	RP11-145P16.2-001	RP11-145P16.2	9	143	135	0
hsa-miR-143-3p	2	ENSG00000246889	ENST00000530690	AP000487.5-002	AP000487.5	9	139	131	0
hsa-miR-143-3p	2	ENSG00000260565	ENST00000619862	CTD-2270P14.1-004	CTD-2270P14.1	9	139	131	0
hsa-miR-143-3p	2	ENSG00000260348	ENST00000563932	RP11-643C9.1-001	RP11-643C9.1	9	137	129	0
hsa-miR-143-3p	2	ENSG00000225708	ENST00000441277	RP13-379L11.1-001	RP13-379L11.1	9	137	129	0
hsa-miR-143-3p	2	ENSG00000229431	ENST00000436713	RP1-92O14.6-001	RP1-92O14.6	9	136	128	0
hsa-miR-143-3p	2	ENSG00000274996	ENST00000616263	CTB-58E17.2-001	CTB-58E17.2	9	135	127	0
hsa-miR-143-3p	2	ENSG00000224699	ENST00000587691	LAMTOR5-AS1-006	LAMTOR5-AS1	9	133	125	0
hsa-miR-143-3p	2	ENSG00000224699	ENST00000630179	LAMTOR5-AS1-047	LAMTOR5-AS1	9	132	124	0
hsa-miR-143-3p	2	ENSG00000224699	ENST00000622324	LAMTOR5-AS1-030	LAMTOR5-AS1	9	125	117	0
hsa-miR-143-3p	2	ENSG00000172965	ENST00000603827	MIR4435-1HG-019	MIR4435-1HG	9	123	115	0
hsa-miR-143-3p	2	ENSG00000241316	ENST00000496640	SUCLG2-AS1-003	SUCLG2-AS1	9	123	115	0
hsa-miR-143-3p	2	ENSG00000276850	ENST00000610809	CH17-360D5.2-001	CH17-360D5.2	9	120	112	0
hsa-miR-143-3p	1	ENSG00000234899	ENST00000533179	SOX9-AS1-007	SOX9-AS1	9	120	112	0
hsa-miR-143-3p	2	ENSG00000228999	ENST00000430520	AC068490.1-001	AC068490.1	9	118	110	0
hsa-miR-143-3p	2	ENSG00000237248	ENST00000427111	LINC00987-001	LINC00987	9	118	110	0
hsa-miR-143-3p	1	ENSG00000236347	ENST00000415883	RP11-346D19.1-001	RP11-346D19.1	9	114	106	0
hsa-miR-143-3p	2	ENSG00000280017	ENST00000624673	RP11-54F2.9-001	RP11-54F2.9	9	113	105	0
hsa-miR-143-3p	1	ENSG00000272461	ENST00000606879	RP11-689C9.1-001	RP11-689C9.1	9	113	105	0
hsa-miR-143-3p	2	ENSG00000224699	ENST00000612551	LAMTOR5-AS1-031	LAMTOR5-AS1	9	110	102	0
hsa-miR-143-3p	1	ENSG00000234899	ENST00000414600	SOX9-AS1-010	SOX9-AS1	9	106	98	0
hsa-miR-143-3p	2	ENSG00000254960	ENST00000578084	KIRREL3-AS2-002	KIRREL3-AS2	9	102	94	0
hsa-miR-143-3p	2	ENSG00000224699	ENST00000609244	LAMTOR5-AS1-016	LAMTOR5-AS1	9	98	90	0
hsa-miR-143-3p	1	ENSG00000232555	ENST00000445613	AC104088.1-001	AC104088.1	9	95	87	0
hsa-miR-143-3p	2	ENSG00000255322	ENST00000532947	RP11-22P4.1-001	RP11-22P4.1	9	95	87	0
hsa-miR-143-3p	1	ENSG00000225437	ENST00000418665	RP1-257A15.1-003	RP1-257A15.1	9	93	85	0
hsa-miR-143-3p	1	ENSG00000273366	ENST00000609564	CTA-989H11.1-001	CTA-989H11.1	9	85	77	0
hsa-miR-143-3p	2	ENSG00000247624	ENST00000501916	CPEB2-AS1-002	CPEB2-AS1	9	84	76	0
hsa-miR-143-3p	2	ENSG00000251221	ENST00000515871	LINC01337-001	LINC01337	9	82	74	0
hsa-miR-143-3p	2	ENSG00000246889	ENST00000524619	AP000487.5-003	AP000487.5	9	79	71	0
hsa-miR-143-3p	2	ENSG00000237943	ENST00000414894	PRKCQ-AS1-002	PRKCQ-AS1	9	77	69	0
hsa-miR-143-3p	2	ENSG00000237943	ENST00000449648	PRKCQ-AS1-003	PRKCQ-AS1	9	74	66	0
hsa-miR-143-3p	2	ENSG00000228956	ENST00000626921	SATB1-AS1-031	SATB1-AS1	9	73	65	0
hsa-miR-143-3p	2	ENSG00000228956	ENST00000456253	SATB1-AS1-005	SATB1-AS1	9	73	65	0
hsa-miR-143-3p	2	ENSG00000228956	ENST00000628055	SATB1-AS1-071	SATB1-AS1	9	73	65	0
hsa-miR-143-3p	2	ENSG00000228956	ENST00000627407	SATB1-AS1-055	SATB1-AS1	9	73	65	0
hsa-miR-143-3p	2	ENSG00000228956	ENST00000625591	SATB1-AS1-032	SATB1-AS1	9	73	65	0
hsa-miR-143-3p	2	ENSG00000228956	ENST00000596277	SATB1-AS1-012	SATB1-AS1	9	73	65	0
hsa-miR-143-3p	2	ENSG00000228956	ENST00000630749	SATB1-AS1-030	SATB1-AS1	9	73	65	0
hsa-miR-143-3p	2	ENSG00000228956	ENST00000626869	SATB1-AS1-068	SATB1-AS1	9	73	65	0
hsa-miR-143-3p	2	ENSG00000271926	ENST00000607027	CTD-2376I4.1-001	CTD-2376I4.1	9	72	64	0
hsa-miR-143-3p	2	ENSG00000262223	ENST00000612902	RP11-1055B8.3-201	RP11-1055B8.3	9	72	64	0
hsa-miR-143-3p	2	ENSG00000264131	ENST00000578545	AC007631.1-001	AC007631.1	9	71	63	0
hsa-miR-143-3p	2	ENSG00000276850	ENST00000479781	CH17-360D5.2-002	CH17-360D5.2	9	70	62	0
hsa-miR-143-3p	2	ENSG00000255165	ENST00000531268	CTD-2609K8.3-001	CTD-2609K8.3	9	58	50	0
hsa-miR-143-3p	1	ENSG00000228509	ENST00000428032	AC006460.2-001	AC006460.2	9	55	47	0
hsa-miR-143-3p	2	ENSG00000259269	ENST00000560552	RP11-624L4.2-001	RP11-624L4.2	9	51	43	0
hsa-miR-143-3p	1	ENSG00000220702	ENST00000406912	RP1-32I10.10-001	RP1-32I10.10	9	37	29	0
hsa-miR-143-3p	1	ENSG00000261216	ENST00000562802	RP11-166B2.5-001	RP11-166B2.5	9	34	26	0
hsa-miR-143-3p	2	ENSG00000249441	ENST00000508374	RP11-94H6.1-001	RP11-94H6.1	9	33	25	0
hsa-miR-143-3p	2	ENSG00000228918	ENST00000608183	LINC01344-001	LINC01344	9	29	21	0
hsa-miR-143-3p	2	ENSG00000229981	ENST00000607995	LINC01435-016	LINC01435	9	29	21	0
hsa-miR-143-3p	1	ENSG00000256915	ENST00000540875	RP11-221N13.4-001	RP11-221N13.4	9	24	16	0
hsa-miR-143-3p	2	ENSG00000259515	ENST00000560931	RP11-365N19.2-001	RP11-365N19.2	9	22	14	0
hsa-miR-143-3p	2	ENSG00000256494	ENST00000536422	RP5-944M2.1-001	RP5-944M2.1	9	21	13	0
hsa-miR-143-3p	2	ENSG00000228956	ENST00000625515	SATB1-AS1-033	SATB1-AS1	9	16	8	0
hsa-miR-143-3p	2	ENSG00000228956	ENST00000630766	SATB1-AS1-069	SATB1-AS1	9	15	7	0
hsa-miR-143-3p	2	ENSG00000224699	ENST00000585330	LAMTOR5-AS1-005	LAMTOR5-AS1	9	14	6	0
hsa-miR-143-3p	2	ENSG00000254980	ENST00000530283	RP11-794P6.6-001	RP11-794P6.6	9	13	5	0
hsa-miR-143-3p	2	ENSG00000270641	ENST00000604411	TSIX-001	TSIX	8	22009	22002	0
hsa-miR-143-3p	2	ENSG00000280007	ENST00000623543	AC008079.10-001	AC008079.10	8	17189	17182	0
hsa-miR-143-3p	1	ENSG00000244879	ENST00000499624	GABPB1-AS1-001	GABPB1-AS1	8	16151	16144	0
hsa-miR-143-3p	1	ENSG00000279185	ENST00000624278	CTA-929C8.9-001	CTA-929C8.9	8	11916	11909	0
hsa-miR-143-3p	1	ENSG00000279003	ENST00000624601	LL22NC03-22D1.1-001	LL22NC03-22D1.1	8	11850	11843	0
hsa-miR-143-3p	2	ENSG00000279185	ENST00000624278	CTA-929C8.9-001	CTA-929C8.9	8	11816	11809	0
hsa-miR-143-3p	2	ENSG00000279003	ENST00000624601	LL22NC03-22D1.1-001	LL22NC03-22D1.1	8	10151	10144	0
hsa-miR-143-3p	2	ENSG00000242512	ENST00000482787	LINC01206-001	LINC01206	8	9475	9468	0
hsa-miR-143-3p	2	ENSG00000279110	ENST00000623980	CTA-243E7.1-001	CTA-243E7.1	8	8879	8872	0
hsa-miR-143-3p	2	ENSG00000204623	ENST00000444051	ZNRD1-AS1-008	ZNRD1-AS1	8	8770	8763	0
hsa-miR-143-3p	2	ENSG00000236824	ENST00000418539	BCYRN1-001	BCYRN1	8	7735	7728	0
hsa-miR-143-3p	2	ENSG00000279467	ENST00000624923	KB-1125A3.12-001	KB-1125A3.12	8	7447	7440	0
hsa-miR-143-3p	1	ENSG00000196295	ENST00000355837	AC005154.6-001	AC005154.6	8	7427	7420	0
hsa-miR-143-3p	1	ENSG00000280418	ENST00000624224	AC007326.10-001	AC007326.10	8	7322	7315	0
hsa-miR-143-3p	1	ENSG00000279582	ENST00000623290	SC22CB-109E1.1-001	SC22CB-109E1.1	8	6695	6688	0
hsa-miR-143-3p	2	ENSG00000214548	ENST00000522771	MEG3-015	MEG3	8	6692	6685	0
hsa-miR-143-3p	1	ENSG00000280109	ENST00000624999	PLAC4-201	PLAC4	8	6259	6252	0
hsa-miR-143-3p	2	ENSG00000234456	ENST00000452320	MAGI2-AS3-007	MAGI2-AS3	8	6120	6113	0
hsa-miR-143-3p	2	ENSG00000277991	ENST00000623374	CH507-338C24.1-001	CH507-338C24.1	8	5943	5936	0
hsa-miR-143-3p	2	ENSG00000274333	ENST00000624444	RP11-717F1.2-008	RP11-717F1.2	8	5939	5932	0
hsa-miR-143-3p	1	ENSG00000280065	ENST00000624243	CTA-796E4.5-001	CTA-796E4.5	8	5932	5925	0
hsa-miR-143-3p	2	ENSG00000280145	ENST00000623047	CH507-154B10.1-008	CH507-154B10.1	8	5902	5895	0
hsa-miR-143-3p	2	ENSG00000250208	ENST00000505807	FZD10-AS1-001	FZD10-AS1	8	5805	5798	0
hsa-miR-143-3p	1	ENSG00000233922	ENST00000441095	AL133493.2-002	AL133493.2	8	5771	5764	0
hsa-miR-143-3p	1	ENSG00000279467	ENST00000624923	KB-1125A3.12-001	KB-1125A3.12	8	5702	5695	0
hsa-miR-143-3p	1	ENSG00000280370	ENST00000624235	CTA-342B11.3-001	CTA-342B11.3	8	5464	5457	0
hsa-miR-143-3p	1	ENSG00000205592	ENST00000454784	MUC19-001	MUC19	8	5176	5169	0
hsa-miR-143-3p	1	ENSG00000262966	ENST00000574307	RP11-85B7.2-001	RP11-85B7.2	8	5098	5091	0
hsa-miR-143-3p	1	ENSG00000261177	ENST00000563931	RP11-805I24.1-001	RP11-805I24.1	8	5006	4999	0
hsa-miR-143-3p	2	ENSG00000261003	ENST00000564198	RP1-140C12.2-001	RP1-140C12.2	8	4989	4982	0
hsa-miR-143-3p	2	ENSG00000259974	ENST00000564492	LINC00261-003	LINC00261	8	4512	4505	0
hsa-miR-143-3p	1	ENSG00000279675	ENST00000624239	RP11-454H19.2-001	RP11-454H19.2	8	4474	4467	0
hsa-miR-143-3p	1	ENSG00000233864	ENST00000440408	TTTY15-001	TTTY15	8	4427	4420	0
hsa-miR-143-3p	2	ENSG00000226741	ENST00000426467	CTA-929C8.6-001	CTA-929C8.6	8	4276	4269	0
hsa-miR-143-3p	1	ENSG00000249476	ENST00000512693	CTD-2587M2.1-001	CTD-2587M2.1	8	4215	4208	0
hsa-miR-143-3p	1	ENSG00000214548	ENST00000452120	MEG3-010	MEG3	8	4124	4117	0
hsa-miR-143-3p	1	ENSG00000213742	ENST00000414393	ZNF337-AS1-004	ZNF337-AS1	8	4080	4073	0
hsa-miR-143-3p	1	ENSG00000204623	ENST00000444051	ZNRD1-AS1-008	ZNRD1-AS1	8	4060	4053	0
hsa-miR-143-3p	1	ENSG00000259370	ENST00000558888	RP11-1069G10.1-002	RP11-1069G10.1	8	3998	3991	0
hsa-miR-143-3p	1	ENSG00000251562	ENST00000534336	MALAT1-001	MALAT1	8	3997	3990	0
hsa-miR-143-3p	1	ENSG00000232712	ENST00000616177	KIZ-AS1-002	KIZ-AS1	8	3934	3927	0
hsa-miR-143-3p	1	ENSG00000214548	ENST00000455531	MEG3-008	MEG3	8	3927	3920	0
hsa-miR-143-3p	2	ENSG00000273329	ENST00000608694	RP11-448A19.1-001	RP11-448A19.1	8	3771	3764	0
hsa-miR-143-3p	1	ENSG00000279811	ENST00000624814	RP11-862L9.2-001	RP11-862L9.2	8	3747	3740	0
hsa-miR-143-3p	1	ENSG00000260862	ENST00000567359	RP11-22H5.2-001	RP11-22H5.2	8	3547	3540	0
hsa-miR-143-3p	2	ENSG00000233098	ENST00000577537	CCDC144NL-AS1-001	CCDC144NL-AS1	8	3539	3532	0
hsa-miR-143-3p	2	ENSG00000279759	ENST00000622968	CTC-425O23.5-001	CTC-425O23.5	8	3525	3518	0
hsa-miR-143-3p	2	ENSG00000230630	ENST00000417354	DNM3OS-001	DNM3OS	8	3523	3516	0
hsa-miR-143-3p	2	ENSG00000206195	ENST00000447898	DUXAP8-002	DUXAP8	8	3487	3480	0
hsa-miR-143-3p	1	ENSG00000248872	ENST00000503929	RP11-344G13.1-001	RP11-344G13.1	8	3471	3464	0
hsa-miR-143-3p	2	ENSG00000277151	ENST00000617901	RP11-380B4.3-001	RP11-380B4.3	8	3468	3461	0
hsa-miR-143-3p	1	ENSG00000267629	ENST00000586064	AC138430.4-001	AC138430.4	8	3361	3354	0
hsa-miR-143-3p	1	ENSG00000227630	ENST00000437601	LINC01132-001	LINC01132	8	3349	3342	0
hsa-miR-143-3p	2	ENSG00000235139	ENST00000450977	AC003984.1-001	AC003984.1	8	3318	3311	0
hsa-miR-143-3p	2	ENSG00000259362	ENST00000561283	RP11-307C19.1-001	RP11-307C19.1	8	3315	3308	0
hsa-miR-143-3p	2	ENSG00000260604	ENST00000566733	RP1-140K8.5-001	RP1-140K8.5	8	3229	3222	0
hsa-miR-143-3p	2	ENSG00000233098	ENST00000583962	CCDC144NL-AS1-018	CCDC144NL-AS1	8	3164	3157	0
hsa-miR-143-3p	1	ENSG00000231074	ENST00000602319	HCG18-011	HCG18	8	3149	3142	0
hsa-miR-143-3p	2	ENSG00000233725	ENST00000423211	LINC00284-002	LINC00284	8	3096	3089	0
hsa-miR-143-3p	2	ENSG00000280395	ENST00000623740	RP5-898I4.1-001	RP5-898I4.1	8	3086	3079	0
hsa-miR-143-3p	2	ENSG00000227145	ENST00000417927	IL21-AS1-001	IL21-AS1	8	3049	3042	0
hsa-miR-143-3p	2	ENSG00000279114	ENST00000624363	RP3-425C14.5-001	RP3-425C14.5	8	3008	3001	0
hsa-miR-143-3p	2	ENSG00000250295	ENST00000514599	RP11-434I12.2-001	RP11-434I12.2	8	3002	2995	0
hsa-miR-143-3p	2	ENSG00000241014	ENST00000417456	RP11-244H3.1-002	RP11-244H3.1	8	3000	2993	0
hsa-miR-143-3p	2	ENSG00000260412	ENST00000566293	RP11-438B23.2-001	RP11-438B23.2	8	2976	2969	0
hsa-miR-143-3p	1	ENSG00000232043	ENST00000431019	RP4-530I15.9-001	RP4-530I15.9	8	2975	2968	0
hsa-miR-143-3p	1	ENSG00000242086	ENST00000445430	LINC00969-038	LINC00969	8	2959	2952	0
hsa-miR-143-3p	2	ENSG00000279652	ENST00000625157	RP1-78B3.1-001	RP1-78B3.1	8	2913	2906	0
hsa-miR-143-3p	1	ENSG00000278291	ENST00000610494	RP11-172H24.4-001	RP11-172H24.4	8	2868	2861	0
hsa-miR-143-3p	2	ENSG00000280339	ENST00000624364	RP11-736K20.4-001	RP11-736K20.4	8	2830	2823	0
hsa-miR-143-3p	1	ENSG00000259495	ENST00000559008	RP11-210M15.2-001	RP11-210M15.2	8	2824	2817	0
hsa-miR-143-3p	2	ENSG00000205611	ENST00000380888	RP4-610C12.4-001	RP4-610C12.4	8	2821	2814	0
hsa-miR-143-3p	2	ENSG00000249375	ENST00000502463	CASC11-001	CASC11	8	2790	2783	0
hsa-miR-143-3p	1	ENSG00000205037	ENST00000378417	RP11-863P13.4-001	RP11-863P13.4	8	2779	2772	0
hsa-miR-143-3p	2	ENSG00000244675	ENST00000455557	AC108676.1-001	AC108676.1	8	2777	2770	0
hsa-miR-143-3p	2	ENSG00000250208	ENST00000509760	FZD10-AS1-002	FZD10-AS1	8	2765	2758	0
hsa-miR-143-3p	2	ENSG00000262833	ENST00000570335	RP11-28G8.1-001	RP11-28G8.1	8	2763	2756	0
hsa-miR-143-3p	2	ENSG00000251615	ENST00000505448	RP11-774O3.3-001	RP11-774O3.3	8	2755	2748	0
hsa-miR-143-3p	2	ENSG00000281769	ENST00000625222	LINC01230-001	LINC01230	8	2734	2727	0
hsa-miR-143-3p	2	ENSG00000259275	ENST00000558499	RP11-522B15.3-002	RP11-522B15.3	8	2716	2709	0
hsa-miR-143-3p	1	ENSG00000229867	ENST00000454260	STEAP3-AS1-001	STEAP3-AS1	8	2687	2680	0
hsa-miR-143-3p	2	ENSG00000198547	ENST00000608990	C20orf203-001	C20orf203	8	2660	2653	0
hsa-miR-143-3p	1	ENSG00000267204	ENST00000591212	AC011518.1-001	AC011518.1	8	2630	2623	0
hsa-miR-143-3p	1	ENSG00000253510	ENST00000517807	RP5-991O23.1-001	RP5-991O23.1	8	2594	2587	0
hsa-miR-143-3p	2	ENSG00000260261	ENST00000570130	RP11-480A16.1-001	RP11-480A16.1	8	2574	2567	0
hsa-miR-143-3p	1	ENSG00000255455	ENST00000525716	RP11-890B15.3-002	RP11-890B15.3	8	2573	2566	0
hsa-miR-143-3p	2	ENSG00000253636	ENST00000517664	RP11-531A24.5-001	RP11-531A24.5	8	2567	2560	0
hsa-miR-143-3p	1	ENSG00000262585	ENST00000576738	RP11-353N14.5-001	RP11-353N14.5	8	2555	2548	0
hsa-miR-143-3p	1	ENSG00000267452	ENST00000588341	RP11-1018N14.5-001	RP11-1018N14.5	8	2548	2541	0
hsa-miR-143-3p	2	ENSG00000249584	ENST00000510444	RP11-478P10.1-001	RP11-478P10.1	8	2513	2506	0
hsa-miR-143-3p	2	ENSG00000228742	ENST00000602761	RP5-884M6.1-004	RP5-884M6.1	8	2508	2501	0
hsa-miR-143-3p	1	ENSG00000238133	ENST00000423106	MLK7-AS1-001	MLK7-AS1	8	2507	2500	0
hsa-miR-143-3p	1	ENSG00000188693	ENST00000453068	CYP51A1-AS1-001	CYP51A1-AS1	8	2495	2488	0
hsa-miR-143-3p	2	ENSG00000276672	ENST00000621575	RP11-142E9.1-001	RP11-142E9.1	8	2478	2471	0
hsa-miR-143-3p	1	ENSG00000278727	ENST00000613696	AC000403.4-001	AC000403.4	8	2468	2461	0
hsa-miR-143-3p	2	ENSG00000278730	ENST00000620266	RP11-147L13.11-001	RP11-147L13.11	8	2443	2436	0
hsa-miR-143-3p	1	ENSG00000280285	ENST00000624463	RP11-630A13.4-001	RP11-630A13.4	8	2415	2408	0
hsa-miR-143-3p	2	ENSG00000250069	ENST00000508713	CTB-131B5.2-001	CTB-131B5.2	8	2377	2370	0
hsa-miR-143-3p	1	ENSG00000261222	ENST00000569279	CTD-2006K23.1-001	CTD-2006K23.1	8	2377	2370	0
hsa-miR-143-3p	2	ENSG00000246145	ENST00000499642	RRS1-AS1-001	RRS1-AS1	8	2368	2361	0
hsa-miR-143-3p	1	ENSG00000233885	ENST00000425008	YEATS2-AS1-001	YEATS2-AS1	8	2359	2352	0
hsa-miR-143-3p	2	ENSG00000273319	ENST00000608412	RP11-138A9.2-001	RP11-138A9.2	8	2349	2342	0
hsa-miR-143-3p	1	ENSG00000225778	ENST00000445498	PROSER2-AS1-001	PROSER2-AS1	8	2344	2337	0
hsa-miR-143-3p	1	ENSG00000265787	ENST00000582957	CYP4F35P-001	CYP4F35P	8	2337	2330	0
hsa-miR-143-3p	2	ENSG00000234377	ENST00000607862	RNF219-AS1-013	RNF219-AS1	8	2336	2329	0
hsa-miR-143-3p	1	ENSG00000205181	ENST00000379053	LINC00654-001	LINC00654	8	2308	2301	0
hsa-miR-143-3p	2	ENSG00000279296	ENST00000624952	RP11-609D21.3-001	RP11-609D21.3	8	2271	2264	0
hsa-miR-143-3p	2	ENSG00000279852	ENST00000623988	RP11-91J19.2-001	RP11-91J19.2	8	2267	2260	0
hsa-miR-143-3p	2	ENSG00000223745	ENST00000421202	RP4-717I23.3-015	RP4-717I23.3	8	2266	2259	0
hsa-miR-143-3p	1	ENSG00000232807	ENST00000397264	RP11-536K7.3-002	RP11-536K7.3	8	2249	2242	0
hsa-miR-143-3p	1	ENSG00000231560	ENST00000420905	AC091814.3-001	AC091814.3	8	2243	2236	0
hsa-miR-143-3p	2	ENSG00000229433	ENST00000457449	RP11-329B9.1-001	RP11-329B9.1	8	2241	2234	0
hsa-miR-143-3p	1	ENSG00000179406	ENST00000421767	LINC00174-001	LINC00174	8	2237	2230	0
hsa-miR-143-3p	2	ENSG00000236756	ENST00000440197	DNAJC9-AS1-001	DNAJC9-AS1	8	2219	2212	0
hsa-miR-143-3p	1	ENSG00000235665	ENST00000426969	LINC00298-001	LINC00298	8	2210	2203	0
hsa-miR-143-3p	1	ENSG00000187621	ENST00000486671	TCL6-012	TCL6	8	2208	2201	0
hsa-miR-143-3p	2	ENSG00000205414	ENST00000379963	RP11-401P9.6-001	RP11-401P9.6	8	2195	2188	0
hsa-miR-143-3p	1	ENSG00000279657	ENST00000624954	RP11-521H3.3-001	RP11-521H3.3	8	2160	2153	0
hsa-miR-143-3p	2	ENSG00000273032	ENST00000609630	DGCR9-001	DGCR9	8	2159	2152	0
hsa-miR-143-3p	2	ENSG00000231252	ENST00000423403	RP11-436K8.1-001	RP11-436K8.1	8	2144	2137	0
hsa-miR-143-3p	2	ENSG00000248019	ENST00000500765	FAM13A-AS1-002	FAM13A-AS1	8	2123	2116	0
hsa-miR-143-3p	2	ENSG00000234155	ENST00000455071	RP11-30P6.6-001	RP11-30P6.6	8	2122	2115	0
hsa-miR-143-3p	2	ENSG00000237807	ENST00000426023	RP11-400K9.4-001	RP11-400K9.4	8	2113	2106	0
hsa-miR-143-3p	1	ENSG00000261400	ENST00000562167	AC011525.2-001	AC011525.2	8	2112	2105	0
hsa-miR-143-3p	2	ENSG00000177640	ENST00000454781	CASC2-002	CASC2	8	2111	2104	0
hsa-miR-143-3p	1	ENSG00000223482	ENST00000420424	NUTM2A-AS1-005	NUTM2A-AS1	8	2104	2097	0
hsa-miR-143-3p	1	ENSG00000279048	ENST00000625121	RP11-511H23.2-001	RP11-511H23.2	8	2100	2093	0
hsa-miR-143-3p	1	ENSG00000225484	ENST00000610681	NUTM2B-AS1-012	NUTM2B-AS1	8	2099	2092	0
hsa-miR-143-3p	2	ENSG00000212855	ENST00000417072	TTTY2-001	TTTY2	8	2086	2079	0
hsa-miR-143-3p	2	ENSG00000212856	ENST00000450591	TTTY2B-001	TTTY2B	8	2086	2079	0
hsa-miR-143-3p	2	ENSG00000176659	ENST00000625080	C20orf197-001	C20orf197	8	2084	2077	0
hsa-miR-143-3p	2	ENSG00000261553	ENST00000563635	RP11-29G8.3-001	RP11-29G8.3	8	2077	2070	0
hsa-miR-143-3p	2	ENSG00000261758	ENST00000564748	RP11-102M11.2-001	RP11-102M11.2	8	2073	2066	0
hsa-miR-143-3p	1	ENSG00000180539	ENST00000623196	C9orf139-001	C9orf139	8	2068	2061	0
hsa-miR-143-3p	2	ENSG00000225339	ENST00000586726	RP11-513I15.6-003	RP11-513I15.6	8	2053	2046	0
hsa-miR-143-3p	2	ENSG00000234864	ENST00000439913	AL022344.5-001	AL022344.5	8	2040	2033	0
hsa-miR-143-3p	2	ENSG00000249196	ENST00000512133	RP11-669N7.2-002	RP11-669N7.2	8	2036	2029	0
hsa-miR-143-3p	2	ENSG00000239922	ENST00000467198	RP11-71N10.1-001	RP11-71N10.1	8	2036	2029	0
hsa-miR-143-3p	2	ENSG00000260482	ENST00000566996	CTD-2196E14.9-001	CTD-2196E14.9	8	2031	2024	0
hsa-miR-143-3p	1	ENSG00000279078	ENST00000623342	SND1-IT1-001	SND1-IT1	8	2031	2024	0
hsa-miR-143-3p	2	ENSG00000234880	ENST00000434081	LINC00163-001	LINC00163	8	2025	2018	0
hsa-miR-143-3p	2	ENSG00000260672	ENST00000563464	RP11-1006G14.1-001	RP11-1006G14.1	8	2018	2011	0
hsa-miR-143-3p	2	ENSG00000261824	ENST00000561521	LINC00662-001	LINC00662	8	2014	2007	0
hsa-miR-143-3p	1	ENSG00000228392	ENST00000419853	RP11-343J18.1-001	RP11-343J18.1	8	2013	2006	0
hsa-miR-143-3p	2	ENSG00000234880	ENST00000439088	LINC00163-002	LINC00163	8	2005	1998	0
hsa-miR-143-3p	2	ENSG00000272512	ENST00000606034	RP11-54O7.17-001	RP11-54O7.17	8	1996	1989	0
hsa-miR-143-3p	1	ENSG00000265043	ENST00000577309	RP11-728E14.3-001	RP11-728E14.3	8	1992	1985	0
hsa-miR-143-3p	1	ENSG00000226849	ENST00000452378	RP4-635E18.7-001	RP4-635E18.7	8	1990	1983	0
hsa-miR-143-3p	2	ENSG00000279606	ENST00000624834	RP11-502F1.1-001	RP11-502F1.1	8	1977	1970	0
hsa-miR-143-3p	1	ENSG00000279160	ENST00000623777	RP11-387A1.6-001	RP11-387A1.6	8	1973	1966	0
hsa-miR-143-3p	2	ENSG00000260676	ENST00000568095	LINC01541-001	LINC01541	8	1957	1950	0
hsa-miR-143-3p	2	ENSG00000269220	ENST00000600723	LINC00528-001	LINC00528	8	1952	1945	0
hsa-miR-143-3p	1	ENSG00000260372	ENST00000578701	AQP4-AS1-003	AQP4-AS1	8	1950	1943	0
hsa-miR-143-3p	2	ENSG00000260840	ENST00000567718	RP11-60H5.1-001	RP11-60H5.1	8	1930	1923	0
hsa-miR-143-3p	1	ENSG00000260470	ENST00000564380	RP11-834C11.11-001	RP11-834C11.11	8	1924	1917	0
hsa-miR-143-3p	1	ENSG00000268573	ENST00000586922	RP11-158H5.7-001	RP11-158H5.7	8	1915	1908	0
hsa-miR-143-3p	1	ENSG00000235373	ENST00000416385	RP11-206L10.3-001	RP11-206L10.3	8	1901	1894	0
hsa-miR-143-3p	1	ENSG00000241860	ENST00000484859	RP11-34P13.13-004	RP11-34P13.13	8	1901	1894	0
hsa-miR-143-3p	2	ENSG00000242094	ENST00000498714	FOXP1-IT1-001	FOXP1-IT1	8	1891	1884	0
hsa-miR-143-3p	2	ENSG00000205488	ENST00000543008	CALML3-AS1-001	CALML3-AS1	8	1887	1880	0
hsa-miR-143-3p	2	ENSG00000233725	ENST00000439707	LINC00284-001	LINC00284	8	1885	1878	0
hsa-miR-143-3p	2	ENSG00000281721	ENST00000627044	LINC01080-001	LINC01080	8	1876	1869	0
hsa-miR-143-3p	2	ENSG00000231560	ENST00000420905	AC091814.3-001	AC091814.3	8	1864	1857	0
hsa-miR-143-3p	2	ENSG00000268575	ENST00000598846	RP1-283E3.8-001	RP1-283E3.8	8	1857	1850	0
hsa-miR-143-3p	1	ENSG00000226777	ENST00000630242	KIAA0125-002	KIAA0125	8	1853	1846	0
hsa-miR-143-3p	1	ENSG00000268460	ENST00000596066	DKFZp434J0226-002	DKFZp434J0226	8	1846	1839	0
hsa-miR-143-3p	2	ENSG00000266456	ENST00000585150	RP11-806L2.2-001	RP11-806L2.2	8	1845	1838	0
hsa-miR-143-3p	2	ENSG00000197332	ENST00000344893	ZNF833P-001	ZNF833P	8	1845	1838	0
hsa-miR-143-3p	1	ENSG00000280109	ENST00000623119	PLAC4-001	PLAC4	8	1838	1831	0
hsa-miR-143-3p	2	ENSG00000226567	ENST00000412578	LINC00606-001	LINC00606	8	1827	1820	0
hsa-miR-143-3p	2	ENSG00000226125	ENST00000415174	AC098823.3-001	AC098823.3	8	1810	1803	0
hsa-miR-143-3p	1	ENSG00000259361	ENST00000558913	LINC00927-004	LINC00927	8	1803	1796	0
hsa-miR-143-3p	2	ENSG00000241684	ENST00000481312	ADAMTS9-AS2-005	ADAMTS9-AS2	8	1801	1794	0
hsa-miR-143-3p	2	ENSG00000260470	ENST00000564380	RP11-834C11.11-001	RP11-834C11.11	8	1799	1792	0
hsa-miR-143-3p	1	ENSG00000280409	ENST00000622953	LINC01101-001	LINC01101	8	1796	1789	0
hsa-miR-143-3p	2	ENSG00000229649	ENST00000422661	RP11-107I14.4-001	RP11-107I14.4	8	1787	1780	0
hsa-miR-143-3p	1	ENSG00000246130	ENST00000501897	RP11-875O11.2-001	RP11-875O11.2	8	1784	1777	0
hsa-miR-143-3p	1	ENSG00000280133	ENST00000624357	RP4-789D17.3-001	RP4-789D17.3	8	1767	1760	0
hsa-miR-143-3p	2	ENSG00000236882	ENST00000436592	LINC01554-001	LINC01554	8	1766	1759	0
hsa-miR-143-3p	1	ENSG00000277147	ENST00000610578	LINC00869-002	LINC00869	8	1763	1756	0
hsa-miR-143-3p	2	ENSG00000231114	ENST00000447529	AC078842.4-001	AC078842.4	8	1759	1752	0
hsa-miR-143-3p	2	ENSG00000183154	ENST00000330539	RP11-863K10.7-001	RP11-863K10.7	8	1739	1732	0
hsa-miR-143-3p	2	ENSG00000231532	ENST00000412134	LINC01249-001	LINC01249	8	1727	1720	0
hsa-miR-143-3p	1	ENSG00000214548	ENST00000424076	MEG3-009	MEG3	8	1727	1720	0
hsa-miR-143-3p	2	ENSG00000206195	ENST00000437781	DUXAP8-003	DUXAP8	8	1726	1719	0
hsa-miR-143-3p	2	ENSG00000278862	ENST00000624623	RP11-571O6.2-001	RP11-571O6.2	8	1714	1707	0
hsa-miR-143-3p	2	ENSG00000206195	ENST00000413768	DUXAP8-001	DUXAP8	8	1704	1697	0
hsa-miR-143-3p	1	ENSG00000229558	ENST00000443092	SACS-AS1-001	SACS-AS1	8	1697	1690	0
hsa-miR-143-3p	1	ENSG00000274536	ENST00000621933	RP6-159A1.4-001	RP6-159A1.4	8	1676	1669	0
hsa-miR-143-3p	2	ENSG00000234229	ENST00000444985	LINC01505-002	LINC01505	8	1661	1654	0
hsa-miR-143-3p	2	ENSG00000261771	ENST00000565113	DYX1C1-CCPG1-001	DYX1C1-CCPG1	8	1659	1652	0
hsa-miR-143-3p	2	ENSG00000249484	ENST00000506723	LINC01470-002	LINC01470	8	1659	1652	0
hsa-miR-143-3p	1	ENSG00000248872	ENST00000505329	RP11-344G13.1-002	RP11-344G13.1	8	1658	1651	0
hsa-miR-143-3p	2	ENSG00000231652	ENST00000428865	RP11-553A21.3-001	RP11-553A21.3	8	1650	1643	0
hsa-miR-143-3p	2	ENSG00000263327	ENST00000570786	TAPT1-AS1-002	TAPT1-AS1	8	1647	1640	0
hsa-miR-143-3p	1	ENSG00000260711	ENST00000565058	RP11-747H7.3-001	RP11-747H7.3	8	1646	1639	0
hsa-miR-143-3p	2	ENSG00000249484	ENST00000522300	LINC01470-003	LINC01470	8	1643	1636	0
hsa-miR-143-3p	1	ENSG00000260988	ENST00000566715	RP11-285A1.1-001	RP11-285A1.1	8	1637	1630	0
hsa-miR-143-3p	1	ENSG00000249852	ENST00000514988	AC145676.2-001	AC145676.2	8	1636	1629	0
hsa-miR-143-3p	1	ENSG00000257135	ENST00000553181	RP11-320M2.1-002	RP11-320M2.1	8	1636	1629	0
hsa-miR-143-3p	2	ENSG00000279170	ENST00000623858	RP1-199J3.6-001	RP1-199J3.6	8	1636	1629	0
hsa-miR-143-3p	1	ENSG00000226688	ENST00000416301	ENTPD1-AS1-004	ENTPD1-AS1	8	1616	1609	0
hsa-miR-143-3p	2	ENSG00000249478	ENST00000515122	CTB-49A3.5-002	CTB-49A3.5	8	1615	1608	0
hsa-miR-143-3p	2	ENSG00000259921	ENST00000563495	AC022819.3-001	AC022819.3	8	1611	1604	0
hsa-miR-143-3p	2	ENSG00000253125	ENST00000521141	RP11-459E5.1-003	RP11-459E5.1	8	1607	1600	0
hsa-miR-143-3p	1	ENSG00000231638	ENST00000436105	AC011738.4-001	AC011738.4	8	1602	1595	0
hsa-miR-143-3p	1	ENSG00000258891	ENST00000555916	RP5-1021I20.5-001	RP5-1021I20.5	8	1592	1585	0
hsa-miR-143-3p	2	ENSG00000280426	ENST00000624844	RP11-837J7.3-001	RP11-837J7.3	8	1572	1565	0
hsa-miR-143-3p	1	ENSG00000247982	ENST00000502027	LINC00926-002	LINC00926	8	1560	1553	0
hsa-miR-143-3p	2	ENSG00000260676	ENST00000566582	LINC01541-002	LINC01541	8	1553	1546	0
hsa-miR-143-3p	1	ENSG00000274536	ENST00000618234	RP6-159A1.4-002	RP6-159A1.4	8	1551	1544	0
hsa-miR-143-3p	2	ENSG00000273523	ENST00000613982	RP11-248G5.9-001	RP11-248G5.9	8	1546	1539	0
hsa-miR-143-3p	1	ENSG00000261666	ENST00000564593	LINC00560-001	LINC00560	8	1544	1537	0
hsa-miR-143-3p	1	ENSG00000215014	ENST00000366221	RP5-832C2.5-001	RP5-832C2.5	8	1540	1533	0
hsa-miR-143-3p	2	ENSG00000246225	ENST00000499625	RP11-17A1.3-003	RP11-17A1.3	8	1534	1527	0
hsa-miR-143-3p	2	ENSG00000249618	ENST00000513875	RP11-422J15.1-001	RP11-422J15.1	8	1534	1527	0
hsa-miR-143-3p	2	ENSG00000249859	ENST00000513868	PVT1-004	PVT1	8	1532	1525	0
hsa-miR-143-3p	1	ENSG00000248738	ENST00000511897	RP11-87E22.2-001	RP11-87E22.2	8	1532	1525	0
hsa-miR-143-3p	1	ENSG00000259964	ENST00000562634	THSD4-AS1-004	THSD4-AS1	8	1530	1523	0
hsa-miR-143-3p	1	ENSG00000234899	ENST00000533232	SOX9-AS1-012	SOX9-AS1	8	1527	1520	0
hsa-miR-143-3p	1	ENSG00000247982	ENST00000501726	LINC00926-001	LINC00926	8	1526	1519	0
hsa-miR-143-3p	2	ENSG00000261763	ENST00000563865	RP11-442N1.2-001	RP11-442N1.2	8	1499	1492	0
hsa-miR-143-3p	2	ENSG00000248698	ENST00000502759	LINC01085-004	LINC01085	8	1495	1488	0
hsa-miR-143-3p	1	ENSG00000234456	ENST00000452320	MAGI2-AS3-007	MAGI2-AS3	8	1486	1479	0
hsa-miR-143-3p	2	ENSG00000277969	ENST00000612330	CTB-58E17.1-001	CTB-58E17.1	8	1481	1474	0
hsa-miR-143-3p	2	ENSG00000237187	ENST00000607797	NR2F1-AS1-008	NR2F1-AS1	8	1478	1471	0
hsa-miR-143-3p	2	ENSG00000260719	ENST00000565600	AC009133.17-001	AC009133.17	8	1474	1467	0
hsa-miR-143-3p	2	ENSG00000280351	ENST00000625110	CTD-2561B21.8-001	CTD-2561B21.8	8	1473	1466	0
hsa-miR-143-3p	1	ENSG00000224897	ENST00000435452	POT1-AS1-001	POT1-AS1	8	1447	1440	0
hsa-miR-143-3p	2	ENSG00000280079	ENST00000624228	CTC-260E6.4-001	CTC-260E6.4	8	1440	1433	0
hsa-miR-143-3p	2	ENSG00000235621	ENST00000416742	LINC00494-004	LINC00494	8	1437	1430	0
hsa-miR-143-3p	1	ENSG00000248671	ENST00000511954	ALG1L9P-001	ALG1L9P	8	1429	1422	0
hsa-miR-143-3p	2	ENSG00000260942	ENST00000567819	CAPN10-AS1-001	CAPN10-AS1	8	1422	1415	0
hsa-miR-143-3p	1	ENSG00000279312	ENST00000625013	RP3-331H24.7-001	RP3-331H24.7	8	1421	1414	0
hsa-miR-143-3p	2	ENSG00000279358	ENST00000625075	RP11-688I9.5-001	RP11-688I9.5	8	1418	1411	0
hsa-miR-143-3p	2	ENSG00000236682	ENST00000433673	AC068282.3-001	AC068282.3	8	1403	1396	0
hsa-miR-143-3p	1	ENSG00000226484	ENST00000455438	RP11-87M18.2-001	RP11-87M18.2	8	1403	1396	0
hsa-miR-143-3p	1	ENSG00000262468	ENST00000573042	LINC01569-001	LINC01569	8	1400	1393	0
hsa-miR-143-3p	1	ENSG00000253490	ENST00000517491	AC145110.1-001	AC145110.1	8	1398	1391	0
hsa-miR-143-3p	2	ENSG00000268460	ENST00000596066	DKFZp434J0226-002	DKFZp434J0226	8	1397	1390	0
hsa-miR-143-3p	2	ENSG00000243818	ENST00000476385	RP11-372E1.4-001	RP11-372E1.4	8	1389	1382	0
hsa-miR-143-3p	2	ENSG00000225339	ENST00000429998	RP11-513I15.6-001	RP11-513I15.6	8	1386	1379	0
hsa-miR-143-3p	2	ENSG00000231160	ENST00000440181	KLF3-AS1-001	KLF3-AS1	8	1384	1377	0
hsa-miR-143-3p	2	ENSG00000247240	ENST00000564621	UBL7-AS1-002	UBL7-AS1	8	1381	1374	0
hsa-miR-143-3p	2	ENSG00000260564	ENST00000565707	RP11-403N16.3-001	RP11-403N16.3	8	1377	1370	0
hsa-miR-143-3p	1	ENSG00000279485	ENST00000624325	RP11-391A7.1-001	RP11-391A7.1	8	1364	1357	0
hsa-miR-143-3p	2	ENSG00000258742	ENST00000557689	RP11-862G15.1-001	RP11-862G15.1	8	1360	1353	0
hsa-miR-143-3p	2	ENSG00000270189	ENST00000603385	RP11-258C19.7-001	RP11-258C19.7	8	1358	1351	0
hsa-miR-143-3p	1	ENSG00000229243	ENST00000432163	AC098973.1-001	AC098973.1	8	1346	1339	0
hsa-miR-143-3p	1	ENSG00000261468	ENST00000561507	RP11-1024P17.1-001	RP11-1024P17.1	8	1337	1330	0
hsa-miR-143-3p	1	ENSG00000126005	ENST00000435366	MMP24-AS1-007	MMP24-AS1	8	1319	1312	0
hsa-miR-143-3p	2	ENSG00000227508	ENST00000607074	FLJ38122-003	FLJ38122	8	1302	1295	0
hsa-miR-143-3p	2	ENSG00000260423	ENST00000567749	RP13-735L24.1-001	RP13-735L24.1	8	1302	1295	0
hsa-miR-143-3p	2	ENSG00000262732	ENST00000575137	CTD-2135D7.2-002	CTD-2135D7.2	8	1296	1289	0
hsa-miR-143-3p	2	ENSG00000224417	ENST00000445442	RP11-503C24.6-001	RP11-503C24.6	8	1279	1272	0
hsa-miR-143-3p	2	ENSG00000249859	ENST00000521951	PVT1-002	PVT1	8	1271	1264	0
hsa-miR-143-3p	2	ENSG00000224973	ENST00000438159	LARGE-AS1-002	LARGE-AS1	8	1268	1261	0
hsa-miR-143-3p	2	ENSG00000232756	ENST00000454234	RP5-1185I7.1-001	RP5-1185I7.1	8	1267	1260	0
hsa-miR-143-3p	2	ENSG00000224973	ENST00000453336	LARGE-AS1-003	LARGE-AS1	8	1250	1243	0
hsa-miR-143-3p	1	ENSG00000232044	ENST00000456327	LINC01105-002	LINC01105	8	1249	1242	0
hsa-miR-143-3p	2	ENSG00000271816	ENST00000580790	BMS1P4-001	BMS1P4	8	1248	1241	0
hsa-miR-143-3p	2	ENSG00000242288	ENST00000399449	RP11-464F9.1-001	RP11-464F9.1	8	1247	1240	0
hsa-miR-143-3p	1	ENSG00000280385	ENST00000623539	AP000648.5-001	AP000648.5	8	1244	1237	0
hsa-miR-143-3p	2	ENSG00000277797	ENST00000614959	RP11-244G12.1-001	RP11-244G12.1	8	1241	1234	0
hsa-miR-143-3p	2	ENSG00000258804	ENST00000557527	RP11-322L20.1-001	RP11-322L20.1	8	1238	1231	0
hsa-miR-143-3p	2	ENSG00000226053	ENST00000418344	RP5-1070A16.1-001	RP5-1070A16.1	8	1238	1231	0
hsa-miR-143-3p	1	ENSG00000269604	ENST00000601192	AC005523.2-001	AC005523.2	8	1236	1229	0
hsa-miR-143-3p	2	ENSG00000235621	ENST00000545181	LINC00494-201	LINC00494	8	1236	1229	0
hsa-miR-143-3p	2	ENSG00000279364	ENST00000623582	RP11-463I20.1-001	RP11-463I20.1	8	1234	1227	0
hsa-miR-143-3p	2	ENSG00000258716	ENST00000553712	RP11-661G16.2-001	RP11-661G16.2	8	1229	1222	0
hsa-miR-143-3p	2	ENSG00000241684	ENST00000460833	ADAMTS9-AS2-003	ADAMTS9-AS2	8	1221	1214	0
hsa-miR-143-3p	1	ENSG00000223414	ENST00000584911	LINC00473-003	LINC00473	8	1206	1199	0
hsa-miR-143-3p	1	ENSG00000184068	ENST00000333487	RP5-821D11.7-001	RP5-821D11.7	8	1199	1192	0
hsa-miR-143-3p	1	ENSG00000242808	ENST00000492337	SOX2-OT-009	SOX2-OT	8	1199	1192	0
hsa-miR-143-3p	2	ENSG00000237187	ENST00000606739	NR2F1-AS1-009	NR2F1-AS1	8	1191	1184	0
hsa-miR-143-3p	2	ENSG00000205325	ENST00000379640	AC005863.1-001	AC005863.1	8	1187	1180	0
hsa-miR-143-3p	1	ENSG00000269653	ENST00000594299	CTB-102L5.7-001	CTB-102L5.7	8	1187	1180	0
hsa-miR-143-3p	1	ENSG00000230806	ENST00000437515	SRGAP2-AS1-002	SRGAP2-AS1	8	1180	1173	0
hsa-miR-143-3p	1	ENSG00000224363	ENST00000441760	RP11-289H16.1-001	RP11-289H16.1	8	1177	1170	0
hsa-miR-143-3p	1	ENSG00000264546	ENST00000583426	RP11-464D20.6-001	RP11-464D20.6	8	1168	1161	0
hsa-miR-143-3p	2	ENSG00000258274	ENST00000550287	RP11-887P2.5-001	RP11-887P2.5	8	1159	1152	0
hsa-miR-143-3p	2	ENSG00000236882	ENST00000620167	LINC01554-201	LINC01554	8	1157	1150	0
hsa-miR-143-3p	2	ENSG00000236172	ENST00000591018	MIR7515HG-021	MIR7515HG	8	1157	1150	0
hsa-miR-143-3p	1	ENSG00000267712	ENST00000587904	LINC01539-001	LINC01539	8	1155	1148	0
hsa-miR-143-3p	2	ENSG00000227463	ENST00000423515	RP11-158D2.2-001	RP11-158D2.2	8	1153	1146	0
hsa-miR-143-3p	1	ENSG00000223949	ENST00000424995	ROR1-AS1-001	ROR1-AS1	8	1150	1143	0
hsa-miR-143-3p	2	ENSG00000279165	ENST00000624300	CTD-2144E22.9-001	CTD-2144E22.9	8	1147	1140	0
hsa-miR-143-3p	2	ENSG00000226026	ENST00000421762	RP11-57H12.3-001	RP11-57H12.3	8	1145	1138	0
hsa-miR-143-3p	2	ENSG00000233296	ENST00000445418	AC092159.2-001	AC092159.2	8	1142	1135	0
hsa-miR-143-3p	1	ENSG00000236720	ENST00000427173	RP11-63B19.1-001	RP11-63B19.1	8	1138	1131	0
hsa-miR-143-3p	1	ENSG00000228919	ENST00000429019	AC097381.1-001	AC097381.1	8	1135	1128	0
hsa-miR-143-3p	1	ENSG00000228919	ENST00000623059	AC097381.1-201	AC097381.1	8	1135	1128	0
hsa-miR-143-3p	1	ENSG00000242808	ENST00000493521	SOX2-OT-003	SOX2-OT	8	1135	1128	0
hsa-miR-143-3p	2	ENSG00000227455	ENST00000605741	RP11-300M24.1-002	RP11-300M24.1	8	1111	1104	0
hsa-miR-143-3p	1	ENSG00000255345	ENST00000526091	CTD-2337I7.1-001	CTD-2337I7.1	8	1109	1102	0
hsa-miR-143-3p	1	ENSG00000258384	ENST00000553321	AC068831.6-001	AC068831.6	8	1108	1101	0
hsa-miR-143-3p	1	ENSG00000233828	ENST00000445770	CTC-242N15.1-002	CTC-242N15.1	8	1108	1101	0
hsa-miR-143-3p	2	ENSG00000224609	ENST00000425914	HSD52-001	HSD52	8	1107	1100	0
hsa-miR-143-3p	2	ENSG00000279312	ENST00000625013	RP3-331H24.7-001	RP3-331H24.7	8	1105	1098	0
hsa-miR-143-3p	1	ENSG00000272763	ENST00000433510	RP11-357H14.17-001	RP11-357H14.17	8	1104	1097	0
hsa-miR-143-3p	1	ENSG00000225929	ENST00000449652	AC000036.4-001	AC000036.4	8	1091	1084	0
hsa-miR-143-3p	2	ENSG00000247240	ENST00000499217	UBL7-AS1-001	UBL7-AS1	8	1091	1084	0
hsa-miR-143-3p	1	ENSG00000279662	ENST00000624925	RP11-609N14.4-001	RP11-609N14.4	8	1088	1081	0
hsa-miR-143-3p	1	ENSG00000279512	ENST00000623763	RP11-575M22.1-001	RP11-575M22.1	8	1081	1074	0
hsa-miR-143-3p	1	ENSG00000245573	ENST00000499008	BDNF-AS-002	BDNF-AS	8	1078	1071	0
hsa-miR-143-3p	2	ENSG00000279993	ENST00000623434	RP11-76C10.3-001	RP11-76C10.3	8	1078	1071	0
hsa-miR-143-3p	1	ENSG00000267239	ENST00000586278	RP11-794M8.1-001	RP11-794M8.1	8	1073	1066	0
hsa-miR-143-3p	2	ENSG00000225057	ENST00000456601	AC096574.4-001	AC096574.4	8	1072	1065	0
hsa-miR-143-3p	2	ENSG00000269037	ENST00000595783	CTC-523E23.6-001	CTC-523E23.6	8	1071	1064	0
hsa-miR-143-3p	2	ENSG00000237125	ENST00000502896	HAND2-AS1-008	HAND2-AS1	8	1071	1064	0
hsa-miR-143-3p	1	ENSG00000279394	ENST00000624650	RP11-81A1.4-001	RP11-81A1.4	8	1071	1064	0
hsa-miR-143-3p	2	ENSG00000260542	ENST00000569373	RP13-379O24.2-001	RP13-379O24.2	8	1070	1063	0
hsa-miR-143-3p	2	ENSG00000263731	ENST00000582866	RP11-498C9.15-001	RP11-498C9.15	8	1058	1051	0
hsa-miR-143-3p	2	ENSG00000248964	ENST00000507496	RP11-94H18.1-001	RP11-94H18.1	8	1056	1049	0
hsa-miR-143-3p	2	ENSG00000236172	ENST00000591053	MIR7515HG-034	MIR7515HG	8	1049	1042	0
hsa-miR-143-3p	2	ENSG00000225929	ENST00000449652	AC000036.4-001	AC000036.4	8	1034	1027	0
hsa-miR-143-3p	2	ENSG00000248724	ENST00000489343	NPHP3-AS1-002	NPHP3-AS1	8	1033	1026	0
hsa-miR-143-3p	2	ENSG00000280078	ENST00000624275	RP11-361H10.5-001	RP11-361H10.5	8	1032	1025	0
hsa-miR-143-3p	2	ENSG00000271151	ENST00000605739	RP11-394I13.2-001	RP11-394I13.2	8	1025	1018	0
hsa-miR-143-3p	2	ENSG00000124915	ENST00000536405	DKFZP434K028-002	DKFZP434K028	8	1024	1017	0
hsa-miR-143-3p	1	ENSG00000242808	ENST00000498731	SOX2-OT-008	SOX2-OT	8	1024	1017	0
hsa-miR-143-3p	1	ENSG00000228775	ENST00000478332	WEE2-AS1-002	WEE2-AS1	8	1021	1014	0
hsa-miR-143-3p	2	ENSG00000228157	ENST00000399091	AC007952.5-002	AC007952.5	8	1020	1013	0
hsa-miR-143-3p	2	ENSG00000197665	ENST00000399083	AC007952.6-002	AC007952.6	8	1017	1010	0
hsa-miR-143-3p	2	ENSG00000281856	ENST00000631194	RP11-744A16.4-002	RP11-744A16.4	8	1017	1010	0
hsa-miR-143-3p	1	ENSG00000229563	ENST00000435394	LINC01204-002	LINC01204	8	1003	996	0
hsa-miR-143-3p	2	ENSG00000254254	ENST00000518662	RP11-17A4.2-001	RP11-17A4.2	8	1002	995	0
hsa-miR-143-3p	2	ENSG00000262714	ENST00000571340	RP11-44F14.8-001	RP11-44F14.8	8	1001	994	0
hsa-miR-143-3p	2	ENSG00000279873	ENST00000623515	LINC01126-001	LINC01126	8	998	991	0
hsa-miR-143-3p	2	ENSG00000258334	ENST00000553259	RP11-161H23.9-001	RP11-161H23.9	8	995	988	0
hsa-miR-143-3p	1	ENSG00000271086	ENST00000604258	NAMA-001	NAMA	8	994	987	0
hsa-miR-143-3p	2	ENSG00000281731	ENST00000629462	RP11-384K6.8-001	RP11-384K6.8	8	992	985	0
hsa-miR-143-3p	2	ENSG00000279417	ENST00000623470	RP11-382B18.1-001	RP11-382B18.1	8	987	980	0
hsa-miR-143-3p	2	ENSG00000279912	ENST00000623902	RP11-624A21.1-001	RP11-624A21.1	8	987	980	0
hsa-miR-143-3p	1	ENSG00000249326	ENST00000514569	CTD-2194D22.4-001	CTD-2194D22.4	8	981	974	0
hsa-miR-143-3p	1	ENSG00000228863	ENST00000598917	RP11-404F10.2-002	RP11-404F10.2	8	979	972	0
hsa-miR-143-3p	2	ENSG00000223960	ENST00000436616	AC009948.5-006	AC009948.5	8	966	959	0
hsa-miR-143-3p	2	ENSG00000248869	ENST00000505736	RP11-138I17.1-001	RP11-138I17.1	8	966	959	0
hsa-miR-143-3p	2	ENSG00000235621	ENST00000433094	LINC00494-002	LINC00494	8	964	957	0
hsa-miR-143-3p	1	ENSG00000260509	ENST00000568856	RP11-271M24.2-001	RP11-271M24.2	8	954	947	0
hsa-miR-143-3p	1	ENSG00000228395	ENST00000426704	RP11-216B9.6-002	RP11-216B9.6	8	947	940	0
hsa-miR-143-3p	1	ENSG00000257671	ENST00000546686	RP3-416H24.1-001	RP3-416H24.1	8	945	938	0
hsa-miR-143-3p	2	ENSG00000233332	ENST00000412483	RP4-799P18.2-001	RP4-799P18.2	8	937	930	0
hsa-miR-143-3p	2	ENSG00000258376	ENST00000554614	RP4-647C14.2-001	RP4-647C14.2	8	935	928	0
hsa-miR-143-3p	2	ENSG00000230952	ENST00000430897	AC099344.2-001	AC099344.2	8	929	922	0
hsa-miR-143-3p	1	ENSG00000253490	ENST00000523123	AC145110.1-002	AC145110.1	8	924	917	0
hsa-miR-143-3p	2	ENSG00000248115	ENST00000510351	RP11-752D24.2-001	RP11-752D24.2	8	918	911	0
hsa-miR-143-3p	1	ENSG00000228203	ENST00000418970	RNF144A-AS1-001	RNF144A-AS1	8	917	910	0
hsa-miR-143-3p	2	ENSG00000261519	ENST00000563151	RP11-403P17.4-001	RP11-403P17.4	8	916	909	0
hsa-miR-143-3p	2	ENSG00000279517	ENST00000624752	RP11-64J4.7-001	RP11-64J4.7	8	916	909	0
hsa-miR-143-3p	2	ENSG00000273492	ENST00000608591	AP000230.1-001	AP000230.1	8	911	904	0
hsa-miR-143-3p	1	ENSG00000259870	ENST00000562480	RP11-753A21.2-001	RP11-753A21.2	8	906	899	0
hsa-miR-143-3p	1	ENSG00000213742	ENST00000439498	ZNF337-AS1-006	ZNF337-AS1	8	904	897	0
hsa-miR-143-3p	2	ENSG00000276564	ENST00000618736	CTA-276F8.1-001	CTA-276F8.1	8	901	894	0
hsa-miR-143-3p	1	ENSG00000231551	ENST00000445243	RP11-495P10.1-001	RP11-495P10.1	8	901	894	0
hsa-miR-143-3p	1	ENSG00000228863	ENST00000443928	RP11-404F10.2-001	RP11-404F10.2	8	900	893	0
hsa-miR-143-3p	1	ENSG00000253656	ENST00000523502	KB-1568E2.1-001	KB-1568E2.1	8	891	884	0
hsa-miR-143-3p	2	ENSG00000279636	ENST00000627309	LINC00216-201	LINC00216	8	885	878	0
hsa-miR-143-3p	2	ENSG00000279636	ENST00000623548	LINC00216-001	LINC00216	8	885	878	0
hsa-miR-143-3p	1	ENSG00000259222	ENST00000559870	RP11-809H16.5-001	RP11-809H16.5	8	885	878	0
hsa-miR-143-3p	2	ENSG00000272144	ENST00000607250	CTD-2035E11.5-001	CTD-2035E11.5	8	884	877	0
hsa-miR-143-3p	1	ENSG00000261578	ENST00000566747	RP11-21L23.2-001	RP11-21L23.2	8	883	876	0
hsa-miR-143-3p	1	ENSG00000226994	ENST00000626243	AC012593.1-016	AC012593.1	8	880	873	0
hsa-miR-143-3p	1	ENSG00000279377	ENST00000624863	AC003973.3-001	AC003973.3	8	877	870	0
hsa-miR-143-3p	1	ENSG00000267169	ENST00000588387	CTB-55O6.12-001	CTB-55O6.12	8	875	868	0
hsa-miR-143-3p	2	ENSG00000235070	ENST00000423838	AC068138.1-001	AC068138.1	8	872	865	0
hsa-miR-143-3p	2	ENSG00000229771	ENST00000428495	RP4-644L1.2-001	RP4-644L1.2	8	868	861	0
hsa-miR-143-3p	1	ENSG00000234665	ENST00000586625	RP11-262H14.3-004	RP11-262H14.3	8	865	858	0
hsa-miR-143-3p	1	ENSG00000279099	ENST00000623193	RP11-595O22.1-001	RP11-595O22.1	8	857	850	0
hsa-miR-143-3p	1	ENSG00000226312	ENST00000601974	CFLAR-AS1-003	CFLAR-AS1	8	856	849	0
hsa-miR-143-3p	1	ENSG00000224187	ENST00000446091	RP11-132N15.3-001	RP11-132N15.3	8	855	848	0
hsa-miR-143-3p	1	ENSG00000233501	ENST00000450872	SRGAP2-AS1-001	SRGAP2-AS1	8	853	846	0
hsa-miR-143-3p	1	ENSG00000213981	ENST00000428156	AC007277.3-001	AC007277.3	8	852	845	0
hsa-miR-143-3p	1	ENSG00000257219	ENST00000553247	RP11-54A9.1-001	RP11-54A9.1	8	850	843	0
hsa-miR-143-3p	1	ENSG00000242808	ENST00000466034	SOX2-OT-015	SOX2-OT	8	849	842	0
hsa-miR-143-3p	2	ENSG00000260197	ENST00000566193	RP11-424G14.1-001	RP11-424G14.1	8	848	841	0
hsa-miR-143-3p	2	ENSG00000229236	ENST00000455084	TTTY10-001	TTTY10	8	836	829	0
hsa-miR-143-3p	2	ENSG00000259837	ENST00000564872	RP11-672L10.1-001	RP11-672L10.1	8	829	822	0
hsa-miR-143-3p	1	ENSG00000227487	ENST00000526229	NCAM1-AS1-001	NCAM1-AS1	8	828	821	0
hsa-miR-143-3p	1	ENSG00000281332	ENST00000628855	LINC00997-001	LINC00997	8	826	819	0
hsa-miR-143-3p	1	ENSG00000269846	ENST00000598590	RP4-621N11.2-001	RP4-621N11.2	8	825	818	0
hsa-miR-143-3p	1	ENSG00000233360	ENST00000456099	Z83844.1-001	Z83844.1	8	822	815	0
hsa-miR-143-3p	2	ENSG00000251023	ENST00000505668	RP11-549J18.1-001	RP11-549J18.1	8	819	812	0
hsa-miR-143-3p	2	ENSG00000182310	ENST00000572703	SPACA6P-016	SPACA6P	8	819	812	0
hsa-miR-143-3p	1	ENSG00000279778	ENST00000623157	RP11-60A14.1-001	RP11-60A14.1	8	816	809	0
hsa-miR-143-3p	1	ENSG00000245954	ENST00000499452	RP11-18H21.1-001	RP11-18H21.1	8	814	807	0
hsa-miR-143-3p	2	ENSG00000237187	ENST00000606233	NR2F1-AS1-010	NR2F1-AS1	8	812	805	0
hsa-miR-143-3p	2	ENSG00000228734	ENST00000449140	RP11-335E6.3-001	RP11-335E6.3	8	812	805	0
hsa-miR-143-3p	1	ENSG00000277550	ENST00000615357	RP5-1057B20.3-001	RP5-1057B20.3	8	809	802	0
hsa-miR-143-3p	2	ENSG00000253973	ENST00000521394	RP11-467K18.2-002	RP11-467K18.2	8	806	799	0
hsa-miR-143-3p	1	ENSG00000251623	ENST00000510029	RP11-826N14.4-001	RP11-826N14.4	8	800	793	0
hsa-miR-143-3p	2	ENSG00000273320	ENST00000609281	RP11-22N19.2-001	RP11-22N19.2	8	794	787	0
hsa-miR-143-3p	1	ENSG00000238290	ENST00000445300	RP11-431K24.1-001	RP11-431K24.1	8	794	787	0
hsa-miR-143-3p	2	ENSG00000278206	ENST00000591892	RP1-20N2.8-001	RP1-20N2.8	8	792	785	0
hsa-miR-143-3p	2	ENSG00000262772	ENST00000576963	RP11-353N14.2-001	RP11-353N14.2	8	791	784	0
hsa-miR-143-3p	1	ENSG00000261683	ENST00000562956	LINC00838-001	LINC00838	8	790	783	0
hsa-miR-143-3p	1	ENSG00000273314	ENST00000610085	RP5-1136G13.2-001	RP5-1136G13.2	8	783	776	0
hsa-miR-143-3p	2	ENSG00000237435	ENST00000623830	RP11-147C23.1-012	RP11-147C23.1	8	782	775	0
hsa-miR-143-3p	1	ENSG00000243069	ENST00000610221	ARHGEF26-AS1-007	ARHGEF26-AS1	8	780	773	0
hsa-miR-143-3p	2	ENSG00000261824	ENST00000590677	LINC00662-004	LINC00662	8	779	772	0
hsa-miR-143-3p	2	ENSG00000264515	ENST00000582581	CTC-525D6.1-001	CTC-525D6.1	8	778	771	0
hsa-miR-143-3p	1	ENSG00000279649	ENST00000623181	RP11-96D1.8-001	RP11-96D1.8	8	771	764	0
hsa-miR-143-3p	2	ENSG00000273415	ENST00000609911	RP11-702B10.2-001	RP11-702B10.2	8	766	759	0
hsa-miR-143-3p	1	ENSG00000186842	ENST00000334165	LINC00846-001	LINC00846	8	762	755	0
hsa-miR-143-3p	2	ENSG00000237435	ENST00000413825	RP11-147C23.1-005	RP11-147C23.1	8	758	751	0
hsa-miR-143-3p	1	ENSG00000279863	ENST00000624562	RP11-521C22.2-001	RP11-521C22.2	8	756	749	0
hsa-miR-143-3p	1	ENSG00000234477	ENST00000418393	AC004231.2-001	AC004231.2	8	751	744	0
hsa-miR-143-3p	1	ENSG00000242808	ENST00000477928	SOX2-OT-014	SOX2-OT	8	744	737	0
hsa-miR-143-3p	2	ENSG00000245248	ENST00000498979	USP2-AS1-001	USP2-AS1	8	744	737	0
hsa-miR-143-3p	2	ENSG00000179818	ENST00000600002	PCBP1-AS1-045	PCBP1-AS1	8	741	734	0
hsa-miR-143-3p	1	ENSG00000251323	ENST00000513207	RP11-452H21.4-001	RP11-452H21.4	8	740	733	0
hsa-miR-143-3p	2	ENSG00000279840	ENST00000624535	RP1-228P16.9-001	RP1-228P16.9	8	739	732	0
hsa-miR-143-3p	1	ENSG00000179818	ENST00000627050	PCBP1-AS1-154	PCBP1-AS1	8	733	726	0
hsa-miR-143-3p	1	ENSG00000244479	ENST00000463561	OR2A1-AS1-007	OR2A1-AS1	8	732	725	0
hsa-miR-143-3p	1	ENSG00000228775	ENST00000488785	WEE2-AS1-001	WEE2-AS1	8	730	723	0
hsa-miR-143-3p	1	ENSG00000245573	ENST00000499568	BDNF-AS-007	BDNF-AS	8	729	722	0
hsa-miR-143-3p	1	ENSG00000271840	ENST00000606754	RP1-224A6.9-001	RP1-224A6.9	8	729	722	0
hsa-miR-143-3p	2	ENSG00000226690	ENST00000418428	AC005281.1-001	AC005281.1	8	725	718	0
hsa-miR-143-3p	1	ENSG00000231898	ENST00000613316	AC012594.1-034	AC012594.1	8	725	718	0
hsa-miR-143-3p	2	ENSG00000246223	ENST00000499006	LINC01550-001	LINC01550	8	720	713	0
hsa-miR-143-3p	2	ENSG00000235410	ENST00000451617	RP11-397C18.2-001	RP11-397C18.2	8	720	713	0
hsa-miR-143-3p	2	ENSG00000278952	ENST00000623192	RP11-399J13.2-001	RP11-399J13.2	8	718	711	0
hsa-miR-143-3p	1	ENSG00000235954	ENST00000425112	TTC28-AS1-016	TTC28-AS1	8	717	710	0
hsa-miR-143-3p	1	ENSG00000246774	ENST00000500526	AC004051.2-001	AC004051.2	8	716	709	0
hsa-miR-143-3p	1	ENSG00000245573	ENST00000530686	BDNF-AS-008	BDNF-AS	8	715	708	0
hsa-miR-143-3p	1	ENSG00000225313	ENST00000624012	RP11-415J8.3-005	RP11-415J8.3	8	715	708	0
hsa-miR-143-3p	2	ENSG00000182366	ENST00000602608	FAM87A-003	FAM87A	8	709	702	0
hsa-miR-143-3p	1	ENSG00000267712	ENST00000591974	LINC01539-002	LINC01539	8	707	700	0
hsa-miR-143-3p	2	ENSG00000249673	ENST00000512712	NOP14-AS1-002	NOP14-AS1	8	705	698	0
hsa-miR-143-3p	2	ENSG00000249673	ENST00000515194	NOP14-AS1-008	NOP14-AS1	8	705	698	0
hsa-miR-143-3p	1	ENSG00000280693	ENST00000627886	SH3PXD2A-AS1-001	SH3PXD2A-AS1	8	700	693	0
hsa-miR-143-3p	1	ENSG00000228043	ENST00000431985	AC097721.2-001	AC097721.2	8	699	692	0
hsa-miR-143-3p	2	ENSG00000261801	ENST00000565689	LOXL1-AS1-013	LOXL1-AS1	8	698	691	0
hsa-miR-143-3p	2	ENSG00000278903	ENST00000624576	CH507-145C22.1-001	CH507-145C22.1	8	697	690	0
hsa-miR-143-3p	2	ENSG00000280145	ENST00000625185	CH507-154B10.1-002	CH507-154B10.1	8	697	690	0
hsa-miR-143-3p	2	ENSG00000226812	ENST00000438702	RP5-881L22.5-001	RP5-881L22.5	8	696	689	0
hsa-miR-143-3p	1	ENSG00000280693	ENST00000625265	SH3PXD2A-AS1-002	SH3PXD2A-AS1	8	696	689	0
hsa-miR-143-3p	2	ENSG00000274937	ENST00000611178	CTD-2311M21.4-001	CTD-2311M21.4	8	695	688	0
hsa-miR-143-3p	1	ENSG00000244649	ENST00000478824	CTD-2377D24.6-001	CTD-2377D24.6	8	692	685	0
hsa-miR-143-3p	2	ENSG00000275496	ENST00000621924	CH507-24F1.2-001	CH507-24F1.2	8	691	684	0
hsa-miR-143-3p	2	ENSG00000277067	ENST00000623095	CH507-254M2.1-001	CH507-254M2.1	8	691	684	0
hsa-miR-143-3p	2	ENSG00000276077	ENST00000625096	CH507-254M2.2-001	CH507-254M2.2	8	691	684	0
hsa-miR-143-3p	2	ENSG00000274333	ENST00000624627	RP11-717F1.2-001	RP11-717F1.2	8	691	684	0
hsa-miR-143-3p	2	ENSG00000279587	ENST00000624003	RP1-278D1.2-001	RP1-278D1.2	8	690	683	0
hsa-miR-143-3p	2	ENSG00000280145	ENST00000623106	CH507-154B10.1-005	CH507-154B10.1	8	688	681	0
hsa-miR-143-3p	2	ENSG00000242049	ENST00000471626	DNAJB8-AS1-001	DNAJB8-AS1	8	687	680	0
hsa-miR-143-3p	1	ENSG00000271978	ENST00000606227	RP11-428J1.4-001	RP11-428J1.4	8	687	680	0
hsa-miR-143-3p	1	ENSG00000256888	ENST00000541949	RP13-81N3.2-001	RP13-81N3.2	8	687	680	0
hsa-miR-143-3p	2	ENSG00000248964	ENST00000517356	RP11-94H18.1-002	RP11-94H18.1	8	685	678	0
hsa-miR-143-3p	2	ENSG00000269957	ENST00000602851	RP11-20A20.2-002	RP11-20A20.2	8	684	677	0
hsa-miR-143-3p	2	ENSG00000237435	ENST00000624750	RP11-147C23.1-011	RP11-147C23.1	8	683	676	0
hsa-miR-143-3p	2	ENSG00000274333	ENST00000623050	RP11-717F1.2-005	RP11-717F1.2	8	683	676	0
hsa-miR-143-3p	2	ENSG00000279128	ENST00000624013	RP11-76C10.4-001	RP11-76C10.4	8	680	673	0
hsa-miR-143-3p	2	ENSG00000237125	ENST00000503198	HAND2-AS1-015	HAND2-AS1	8	678	671	0
hsa-miR-143-3p	2	ENSG00000237125	ENST00000616485	HAND2-AS1-201	HAND2-AS1	8	675	668	0
hsa-miR-143-3p	1	ENSG00000232995	ENST00000449680	RGS5-003	RGS5	8	675	668	0
hsa-miR-143-3p	1	ENSG00000279406	ENST00000623796	RP11-327E2.5-001	RP11-327E2.5	8	674	667	0
hsa-miR-143-3p	2	ENSG00000232194	ENST00000451545	RP1-313L4.3-001	RP1-313L4.3	8	674	667	0
hsa-miR-143-3p	1	ENSG00000279714	ENST00000623490	CTA-212A2.2-001	CTA-212A2.2	8	671	664	0
hsa-miR-143-3p	2	ENSG00000115934	ENST00000538297	RP11-153K16.2-001	RP11-153K16.2	8	669	662	0
hsa-miR-143-3p	2	ENSG00000237435	ENST00000623085	RP11-147C23.1-013	RP11-147C23.1	8	664	657	0
hsa-miR-143-3p	1	ENSG00000225313	ENST00000587696	RP11-415J8.3-002	RP11-415J8.3	8	664	657	0
hsa-miR-143-3p	2	ENSG00000260193	ENST00000566567	RP11-83N9.5-002	RP11-83N9.5	8	664	657	0
hsa-miR-143-3p	2	ENSG00000227579	ENST00000438575	RP1-35C21.2-001	RP1-35C21.2	8	664	657	0
hsa-miR-143-3p	2	ENSG00000237126	ENST00000595732	AC073254.1-004	AC073254.1	8	660	653	0
hsa-miR-143-3p	1	ENSG00000226994	ENST00000592523	AC012593.1-005	AC012593.1	8	658	651	0
hsa-miR-143-3p	2	ENSG00000279348	ENST00000623250	RP11-566E18.1-001	RP11-566E18.1	8	651	644	0
hsa-miR-143-3p	1	ENSG00000253733	ENST00000523103	LZTS1-AS1-001	LZTS1-AS1	8	649	642	0
hsa-miR-143-3p	2	ENSG00000237435	ENST00000625774	RP11-147C23.1-015	RP11-147C23.1	8	647	640	0
hsa-miR-143-3p	2	ENSG00000235790	ENST00000591929	RP11-73M7.6-008	RP11-73M7.6	8	638	631	0
hsa-miR-143-3p	1	ENSG00000179818	ENST00000629415	PCBP1-AS1-156	PCBP1-AS1	8	636	629	0
hsa-miR-143-3p	1	ENSG00000278996	ENST00000623664	CH507-513H4.1-001	CH507-513H4.1	8	634	627	0
hsa-miR-143-3p	2	ENSG00000237435	ENST00000598129	RP11-147C23.1-008	RP11-147C23.1	8	634	627	0
hsa-miR-143-3p	1	ENSG00000235954	ENST00000454996	TTC28-AS1-010	TTC28-AS1	8	634	627	0
hsa-miR-143-3p	2	ENSG00000259176	ENST00000610950	RP11-69H14.6-005	RP11-69H14.6	8	631	624	0
hsa-miR-143-3p	2	ENSG00000237435	ENST00000451675	RP11-147C23.1-002	RP11-147C23.1	8	628	621	0
hsa-miR-143-3p	1	ENSG00000232310	ENST00000418837	RP11-557H15.4-001	RP11-557H15.4	8	628	621	0
hsa-miR-143-3p	2	ENSG00000233937	ENST00000599439	CTC-338M12.4-005	CTC-338M12.4	8	626	619	0
hsa-miR-143-3p	2	ENSG00000179818	ENST00000596573	PCBP1-AS1-053	PCBP1-AS1	8	626	619	0
hsa-miR-143-3p	2	ENSG00000229855	ENST00000597452	CTC-546K23.1-003	CTC-546K23.1	8	624	617	0
hsa-miR-143-3p	2	ENSG00000236859	ENST00000419902	NIFK-AS1-001	NIFK-AS1	8	624	617	0
hsa-miR-143-3p	2	ENSG00000237435	ENST00000598612	RP11-147C23.1-007	RP11-147C23.1	8	623	616	0
hsa-miR-143-3p	1	ENSG00000261268	ENST00000561977	RP11-308D13.3-001	RP11-308D13.3	8	622	615	0
hsa-miR-143-3p	2	ENSG00000279835	ENST00000624745	RP4-811M8.1-001	RP4-811M8.1	8	621	614	0
hsa-miR-143-3p	1	ENSG00000279114	ENST00000624363	RP3-425C14.5-001	RP3-425C14.5	8	619	612	0
hsa-miR-143-3p	1	ENSG00000230550	ENST00000433869	RP11-74C13.3-001	RP11-74C13.3	8	617	610	0
hsa-miR-143-3p	2	ENSG00000243347	ENST00000460324	RP11-501O2.4-001	RP11-501O2.4	8	614	607	0
hsa-miR-143-3p	2	ENSG00000235790	ENST00000585660	RP11-73M7.6-002	RP11-73M7.6	8	612	605	0
hsa-miR-143-3p	1	ENSG00000197670	ENST00000424252	RP4-724E16.2-001	RP4-724E16.2	8	612	605	0
hsa-miR-143-3p	2	ENSG00000250220	ENST00000502790	RP11-692D12.1-001	RP11-692D12.1	8	611	604	0
hsa-miR-143-3p	2	ENSG00000235790	ENST00000585413	RP11-73M7.6-004	RP11-73M7.6	8	610	603	0
hsa-miR-143-3p	1	ENSG00000262468	ENST00000571970	LINC01569-003	LINC01569	8	609	602	0
hsa-miR-143-3p	2	ENSG00000229967	ENST00000424126	RP11-366F6.2-003	RP11-366F6.2	8	609	602	0
hsa-miR-143-3p	1	ENSG00000232229	ENST00000448963	LINC00865-001	LINC00865	8	608	601	0
hsa-miR-143-3p	1	ENSG00000234699	ENST00000411906	RP11-225H22.4-001	RP11-225H22.4	8	607	600	0
hsa-miR-143-3p	1	ENSG00000263335	ENST00000574212	AF001548.5-001	AF001548.5	8	606	599	0
hsa-miR-143-3p	2	ENSG00000279628	ENST00000624067	RP11-467L19.14-001	RP11-467L19.14	8	606	599	0
hsa-miR-143-3p	2	ENSG00000179818	ENST00000602091	PCBP1-AS1-042	PCBP1-AS1	8	605	598	0
hsa-miR-143-3p	2	ENSG00000225265	ENST00000413074	TAF1A-AS1-001	TAF1A-AS1	8	605	598	0
hsa-miR-143-3p	2	ENSG00000275496	ENST00000617746	CH507-24F1.2-002	CH507-24F1.2	8	603	596	0
hsa-miR-143-3p	2	ENSG00000277067	ENST00000621909	CH507-254M2.1-002	CH507-254M2.1	8	603	596	0
hsa-miR-143-3p	2	ENSG00000206417	ENST00000383461	H1FX-AS1-001	H1FX-AS1	8	602	595	0
hsa-miR-143-3p	2	ENSG00000237435	ENST00000593954	RP11-147C23.1-009	RP11-147C23.1	8	597	590	0
hsa-miR-143-3p	1	ENSG00000260455	ENST00000566912	NBAT1-001	NBAT1	8	595	588	0
hsa-miR-143-3p	1	ENSG00000249306	ENST00000515513	LINC01411-003	LINC01411	8	594	587	0
hsa-miR-143-3p	1	ENSG00000235954	ENST00000419253	TTC28-AS1-002	TTC28-AS1	8	593	586	0
hsa-miR-143-3p	1	ENSG00000231898	ENST00000616148	AC012594.1-035	AC012594.1	8	592	585	0
hsa-miR-143-3p	2	ENSG00000227290	ENST00000452509	LINC01364-001	LINC01364	8	592	585	0
hsa-miR-143-3p	2	ENSG00000260125	ENST00000566878	AGBL1-AS1-001	AGBL1-AS1	8	590	583	0
hsa-miR-143-3p	2	ENSG00000214043	ENST00000397346	RP5-944M2.3-001	RP5-944M2.3	8	587	580	0
hsa-miR-143-3p	2	ENSG00000237435	ENST00000595613	RP11-147C23.1-006	RP11-147C23.1	8	586	579	0
hsa-miR-143-3p	1	ENSG00000229847	ENST00000551288	EMX2OS-006	EMX2OS	8	584	577	0
hsa-miR-143-3p	1	ENSG00000228135	ENST00000419511	LINC01494-001	LINC01494	8	584	577	0
hsa-miR-143-3p	1	ENSG00000267106	ENST00000586943	ZNF561-AS1-008	ZNF561-AS1	8	583	576	0
hsa-miR-143-3p	2	ENSG00000261067	ENST00000569969	RP11-264B17.3-001	RP11-264B17.3	8	582	575	0
hsa-miR-143-3p	2	ENSG00000206417	ENST00000502789	H1FX-AS1-002	H1FX-AS1	8	580	573	0
hsa-miR-143-3p	1	ENSG00000267493	ENST00000585832	CIRBP-AS1-001	CIRBP-AS1	8	578	571	0
hsa-miR-143-3p	2	ENSG00000278903	ENST00000624165	CH507-145C22.1-004	CH507-145C22.1	8	576	569	0
hsa-miR-143-3p	2	ENSG00000236172	ENST00000589024	MIR7515HG-042	MIR7515HG	8	576	569	0
hsa-miR-143-3p	1	ENSG00000244479	ENST00000476560	OR2A1-AS1-012	OR2A1-AS1	8	574	567	0
hsa-miR-143-3p	2	ENSG00000250127	ENST00000504333	CTD-2117L12.1-001	CTD-2117L12.1	8	572	565	0
hsa-miR-143-3p	2	ENSG00000274723	ENST00000621214	RP11-618L22.1-001	RP11-618L22.1	8	572	565	0
hsa-miR-143-3p	2	ENSG00000276077	ENST00000624461	CH507-254M2.2-002	CH507-254M2.2	8	571	564	0
hsa-miR-143-3p	2	ENSG00000234456	ENST00000621901	MAGI2-AS3-026	MAGI2-AS3	8	571	564	0
hsa-miR-143-3p	1	ENSG00000197251	ENST00000477984	LINC00336-001	LINC00336	8	565	558	0
hsa-miR-143-3p	2	ENSG00000258580	ENST00000557371	RP11-320M16.2-001	RP11-320M16.2	8	562	555	0
hsa-miR-143-3p	2	ENSG00000235790	ENST00000589462	RP11-73M7.6-005	RP11-73M7.6	8	559	552	0
hsa-miR-143-3p	1	ENSG00000280269	ENST00000624366	AP000577.2-001	AP000577.2	8	557	550	0
hsa-miR-143-3p	2	ENSG00000278903	ENST00000624847	CH507-145C22.1-201	CH507-145C22.1	8	556	549	0
hsa-miR-143-3p	2	ENSG00000236172	ENST00000585872	MIR7515HG-035	MIR7515HG	8	556	549	0
hsa-miR-143-3p	1	ENSG00000231898	ENST00000622590	AC012594.1-033	AC012594.1	8	555	548	0
hsa-miR-143-3p	2	ENSG00000179818	ENST00000594548	PCBP1-AS1-057	PCBP1-AS1	8	555	548	0
hsa-miR-143-3p	1	ENSG00000259447	ENST00000558948	RP11-462P6.1-002	RP11-462P6.1	8	554	547	0
hsa-miR-143-3p	1	ENSG00000265702	ENST00000577270	RP11-156L14.1-002	RP11-156L14.1	8	551	544	0
hsa-miR-143-3p	2	ENSG00000277991	ENST00000623190	CH507-338C24.1-003	CH507-338C24.1	8	550	543	0
hsa-miR-143-3p	1	ENSG00000234174	ENST00000446590	AC016683.5-001	AC016683.5	8	549	542	0
hsa-miR-143-3p	1	ENSG00000246640	ENST00000499842	RP11-1094H24.4-001	RP11-1094H24.4	8	548	541	0
hsa-miR-143-3p	1	ENSG00000223883	ENST00000425517	RP11-424D14.1-001	RP11-424D14.1	8	548	541	0
hsa-miR-143-3p	1	ENSG00000232995	ENST00000427213	RGS5-005	RGS5	8	547	540	0
hsa-miR-143-3p	1	ENSG00000266968	ENST00000590535	RP11-116O18.1-001	RP11-116O18.1	8	547	540	0
hsa-miR-143-3p	2	ENSG00000255808	ENST00000540912	RP11-31L22.3-001	RP11-31L22.3	8	547	540	0
hsa-miR-143-3p	2	ENSG00000257488	ENST00000550720	RP5-1057I20.2-001	RP5-1057I20.2	8	547	540	0
hsa-miR-143-3p	2	ENSG00000215067	ENST00000399541	ALOX12-AS1-001	ALOX12-AS1	8	546	539	0
hsa-miR-143-3p	2	ENSG00000259342	ENST00000559553	RP11-519G16.5-001	RP11-519G16.5	8	543	536	0
hsa-miR-143-3p	2	ENSG00000259176	ENST00000616229	RP11-69H14.6-013	RP11-69H14.6	8	543	536	0
hsa-miR-143-3p	2	ENSG00000263438	ENST00000581198	RP11-202D1.3-002	RP11-202D1.3	8	542	535	0
hsa-miR-143-3p	1	ENSG00000280415	ENST00000623855	RP4-800O15.2-001	RP4-800O15.2	8	542	535	0
hsa-miR-143-3p	2	ENSG00000214043	ENST00000545767	RP5-944M2.3-004	RP5-944M2.3	8	542	535	0
hsa-miR-143-3p	2	ENSG00000237435	ENST00000623349	RP11-147C23.1-014	RP11-147C23.1	8	541	534	0
hsa-miR-143-3p	2	ENSG00000214043	ENST00000544759	RP5-944M2.3-003	RP5-944M2.3	8	538	531	0
hsa-miR-143-3p	1	ENSG00000234265	ENST00000432244	RP11-157E14.1-001	RP11-157E14.1	8	537	530	0
hsa-miR-143-3p	2	ENSG00000235790	ENST00000607926	RP11-73M7.6-020	RP11-73M7.6	8	537	530	0
hsa-miR-143-3p	2	ENSG00000261008	ENST00000561611	LINC01572-002	LINC01572	8	536	529	0
hsa-miR-143-3p	2	ENSG00000236758	ENST00000452602	MTUS2-AS2-001	MTUS2-AS2	8	535	528	0
hsa-miR-143-3p	2	ENSG00000228065	ENST00000601389	LINC01515-006	LINC01515	8	533	526	0
hsa-miR-143-3p	2	ENSG00000231426	ENST00000414038	RP5-899B16.1-002	RP5-899B16.1	8	532	525	0
hsa-miR-143-3p	1	ENSG00000237048	ENST00000413466	TTTY12-001	TTTY12	8	530	523	0
hsa-miR-143-3p	2	ENSG00000234456	ENST00000618603	MAGI2-AS3-020	MAGI2-AS3	8	526	519	0
hsa-miR-143-3p	2	ENSG00000236392	ENST00000417298	AC100848.1-001	AC100848.1	8	525	518	0
hsa-miR-143-3p	1	ENSG00000196696	ENST00000561788	PDXDC2P-007	PDXDC2P	8	525	518	0
hsa-miR-143-3p	1	ENSG00000244479	ENST00000478806	OR2A1-AS1-002	OR2A1-AS1	8	524	517	0
hsa-miR-143-3p	2	ENSG00000260135	ENST00000569037	RP11-212I21.2-001	RP11-212I21.2	8	524	517	0
hsa-miR-143-3p	2	ENSG00000258569	ENST00000556271	RP11-99E15.2-001	RP11-99E15.2	8	524	517	0
hsa-miR-143-3p	2	ENSG00000242407	ENST00000495536	CTD-2377D24.4-001	CTD-2377D24.4	8	523	516	0
hsa-miR-143-3p	1	ENSG00000215241	ENST00000304751	RP11-266K4.9-001	RP11-266K4.9	8	521	514	0
hsa-miR-143-3p	1	ENSG00000279482	ENST00000624681	RP11-401L13.7-001	RP11-401L13.7	8	521	514	0
hsa-miR-143-3p	2	ENSG00000257433	ENST00000547799	RP1-197B17.3-001	RP1-197B17.3	8	519	512	0
hsa-miR-143-3p	1	ENSG00000267521	ENST00000591422	RP11-87G24.6-001	RP11-87G24.6	8	518	511	0
hsa-miR-143-3p	1	ENSG00000254119	ENST00000523042	RP11-705O24.1-010	RP11-705O24.1	8	517	510	0
hsa-miR-143-3p	1	ENSG00000232977	ENST00000443778	LINC00327-001	LINC00327	8	516	509	0
hsa-miR-143-3p	2	ENSG00000245248	ENST00000578923	USP2-AS1-005	USP2-AS1	8	515	508	0
hsa-miR-143-3p	1	ENSG00000256128	ENST00000542248	LINC00944-002	LINC00944	8	514	507	0
hsa-miR-143-3p	2	ENSG00000258101	ENST00000549023	RP11-977B10.2-001	RP11-977B10.2	8	513	506	0
hsa-miR-143-3p	1	ENSG00000250716	ENST00000508823	LINC01017-001	LINC01017	8	511	504	0
hsa-miR-143-3p	1	ENSG00000272692	ENST00000609200	RP11-399K21.14-001	RP11-399K21.14	8	510	503	0
hsa-miR-143-3p	2	ENSG00000250049	ENST00000507217	RP11-348J24.2-001	RP11-348J24.2	8	508	501	0
hsa-miR-143-3p	1	ENSG00000279621	ENST00000624380	RP11-67A1.4-001	RP11-67A1.4	8	508	501	0
hsa-miR-143-3p	1	ENSG00000279353	ENST00000624759	RP11-864N7.4-001	RP11-864N7.4	8	508	501	0
hsa-miR-143-3p	2	ENSG00000275496	ENST00000619488	CH507-24F1.2-201	CH507-24F1.2	8	507	500	0
hsa-miR-143-3p	2	ENSG00000277067	ENST00000615804	CH507-254M2.1-201	CH507-254M2.1	8	507	500	0
hsa-miR-143-3p	2	ENSG00000276077	ENST00000610988	CH507-254M2.2-201	CH507-254M2.2	8	507	500	0
hsa-miR-143-3p	1	ENSG00000280989	ENST00000630914	LINC00581-001	LINC00581	8	507	500	0
hsa-miR-143-3p	2	ENSG00000274333	ENST00000611026	RP11-717F1.2-201	RP11-717F1.2	8	507	500	0
hsa-miR-143-3p	2	ENSG00000251575	ENST00000506550	CTD-2170G1.2-001	CTD-2170G1.2	8	505	498	0
hsa-miR-143-3p	1	ENSG00000229108	ENST00000442176	MEOX2-AS1-001	MEOX2-AS1	8	500	493	0
hsa-miR-143-3p	2	ENSG00000247556	ENST00000558945	OIP5-AS1-002	OIP5-AS1	8	496	489	0
hsa-miR-143-3p	1	ENSG00000250392	ENST00000505122	RP11-700N1.1-001	RP11-700N1.1	8	495	488	0
hsa-miR-143-3p	1	ENSG00000245651	ENST00000499481	RP11-620J15.2-001	RP11-620J15.2	8	494	487	0
hsa-miR-143-3p	1	ENSG00000214888	ENST00000399186	XXyac-YM21GA2.7-001	XXyac-YM21GA2.7	8	494	487	0
hsa-miR-143-3p	1	ENSG00000166770	ENST00000585445	ZNF667-AS1-001	ZNF667-AS1	8	494	487	0
hsa-miR-143-3p	2	ENSG00000227128	ENST00000547077	LBX1-AS1-001	LBX1-AS1	8	492	485	0
hsa-miR-143-3p	2	ENSG00000258952	ENST00000555871	SALRNA1-001	SALRNA1	8	492	485	0
hsa-miR-143-3p	1	ENSG00000226312	ENST00000415011	CFLAR-AS1-001	CFLAR-AS1	8	491	484	0
hsa-miR-143-3p	1	ENSG00000230033	ENST00000427073	RP5-1121A15.3-001	RP5-1121A15.3	8	491	484	0
hsa-miR-143-3p	1	ENSG00000231898	ENST00000620227	AC012594.1-037	AC012594.1	8	487	480	0
hsa-miR-143-3p	2	ENSG00000232684	ENST00000446442	ATP11A-AS1-001	ATP11A-AS1	8	487	480	0
hsa-miR-143-3p	1	ENSG00000228775	ENST00000462383	WEE2-AS1-004	WEE2-AS1	8	486	479	0
hsa-miR-143-3p	1	ENSG00000260852	ENST00000563777	FBXL19-AS1-001	FBXL19-AS1	8	483	476	0
hsa-miR-143-3p	2	ENSG00000237435	ENST00000627733	RP11-147C23.1-016	RP11-147C23.1	8	483	476	0
hsa-miR-143-3p	1	ENSG00000241098	ENST00000496220	FLJ46066-001	FLJ46066	8	482	475	0
hsa-miR-143-3p	2	ENSG00000236498	ENST00000425779	AC107081.5-001	AC107081.5	8	480	473	0
hsa-miR-143-3p	1	ENSG00000254829	ENST00000533697	RP11-7I15.3-001	RP11-7I15.3	8	479	472	0
hsa-miR-143-3p	2	ENSG00000223745	ENST00000411670	RP4-717I23.3-008	RP4-717I23.3	8	479	472	0
hsa-miR-143-3p	1	ENSG00000245954	ENST00000509332	RP11-18H21.1-002	RP11-18H21.1	8	477	470	0
hsa-miR-143-3p	2	ENSG00000260737	ENST00000567317	LINC01227-001	LINC01227	8	476	469	0
hsa-miR-143-3p	2	ENSG00000235790	ENST00000608246	RP11-73M7.6-019	RP11-73M7.6	8	476	469	0
hsa-miR-143-3p	2	ENSG00000228956	ENST00000628891	SATB1-AS1-042	SATB1-AS1	8	476	469	0
hsa-miR-143-3p	1	ENSG00000232310	ENST00000607531	RP11-557H15.4-004	RP11-557H15.4	8	475	468	0
hsa-miR-143-3p	2	ENSG00000242072	ENST00000471672	RP11-458K10.1-001	RP11-458K10.1	8	474	467	0
hsa-miR-143-3p	1	ENSG00000234263	ENST00000432477	RP3-325F22.3-001	RP3-325F22.3	8	474	467	0
hsa-miR-143-3p	2	ENSG00000237416	ENST00000422162	RP11-465K1.2-001	RP11-465K1.2	8	473	466	0
hsa-miR-143-3p	2	ENSG00000232164	ENST00000428647	AC092669.3-001	AC092669.3	8	472	465	0
hsa-miR-143-3p	1	ENSG00000228203	ENST00000426122	RNF144A-AS1-003	RNF144A-AS1	8	472	465	0
hsa-miR-143-3p	2	ENSG00000253408	ENST00000518213	RP11-231D20.2-005	RP11-231D20.2	8	472	465	0
hsa-miR-143-3p	1	ENSG00000260805	ENST00000564287	RP11-61J19.5-001	RP11-61J19.5	8	470	463	0
hsa-miR-143-3p	1	ENSG00000230552	ENST00000438143	AC092162.1-001	AC092162.1	8	468	461	0
hsa-miR-143-3p	1	ENSG00000253852	ENST00000517474	CTB-140J7.2-001	CTB-140J7.2	8	468	461	0
hsa-miR-143-3p	2	ENSG00000279741	ENST00000623278	RP11-44F14.9-001	RP11-44F14.9	8	468	461	0
hsa-miR-143-3p	2	ENSG00000274333	ENST00000623436	RP11-717F1.2-010	RP11-717F1.2	8	467	460	0
hsa-miR-143-3p	2	ENSG00000234456	ENST00000612949	MAGI2-AS3-021	MAGI2-AS3	8	466	459	0
hsa-miR-143-3p	2	ENSG00000237435	ENST00000412513	RP11-147C23.1-004	RP11-147C23.1	8	466	459	0
hsa-miR-143-3p	2	ENSG00000197176	ENST00000355909	RP11-76E12.1-001	RP11-76E12.1	8	466	459	0
hsa-miR-143-3p	2	ENSG00000197176	ENST00000554197	RP11-76E12.1-002	RP11-76E12.1	8	466	459	0
hsa-miR-143-3p	2	ENSG00000223697	ENST00000429151	AF230666.2-001	AF230666.2	8	464	457	0
hsa-miR-143-3p	1	ENSG00000204528	ENST00000412143	PSORS1C3-001	PSORS1C3	8	463	456	0
hsa-miR-143-3p	2	ENSG00000260193	ENST00000563018	RP11-83N9.5-003	RP11-83N9.5	8	462	455	0
hsa-miR-143-3p	2	ENSG00000265907	ENST00000584431	RP11-737O24.2-001	RP11-737O24.2	8	461	454	0
hsa-miR-143-3p	2	ENSG00000224715	ENST00000434707	CITF22-49D8.1-001	CITF22-49D8.1	8	459	452	0
hsa-miR-143-3p	1	ENSG00000254119	ENST00000520862	RP11-705O24.1-011	RP11-705O24.1	8	458	451	0
hsa-miR-143-3p	2	ENSG00000235790	ENST00000623425	RP11-73M7.6-021	RP11-73M7.6	8	457	450	0
hsa-miR-143-3p	2	ENSG00000228956	ENST00000627496	SATB1-AS1-037	SATB1-AS1	8	457	450	0
hsa-miR-143-3p	2	ENSG00000235790	ENST00000591592	RP11-73M7.6-003	RP11-73M7.6	8	456	449	0
hsa-miR-143-3p	1	ENSG00000178193	ENST00000433521	RP4-682C21.5-001	RP4-682C21.5	8	456	449	0
hsa-miR-143-3p	1	ENSG00000231898	ENST00000628338	AC012594.1-040	AC012594.1	8	453	446	0
hsa-miR-143-3p	2	ENSG00000172965	ENST00000605570	MIR4435-1HG-020	MIR4435-1HG	8	453	446	0
hsa-miR-143-3p	1	ENSG00000230105	ENST00000446028	RP11-431N15.2-001	RP11-431N15.2	8	447	440	0
hsa-miR-143-3p	2	ENSG00000254661	ENST00000530418	RP11-222N13.1-001	RP11-222N13.1	8	446	439	0
hsa-miR-143-3p	1	ENSG00000272180	ENST00000606639	RP11-481J13.1-001	RP11-481J13.1	8	444	437	0
hsa-miR-143-3p	2	ENSG00000232354	ENST00000626234	VIPR1-AS1-027	VIPR1-AS1	8	443	436	0
hsa-miR-143-3p	2	ENSG00000235790	ENST00000593188	RP11-73M7.6-006	RP11-73M7.6	8	441	434	0
hsa-miR-143-3p	1	ENSG00000228863	ENST00000628340	RP11-404F10.2-007	RP11-404F10.2	8	440	433	0
hsa-miR-143-3p	1	ENSG00000257830	ENST00000549788	RP11-845M18.7-001	RP11-845M18.7	8	440	433	0
hsa-miR-143-3p	2	ENSG00000231426	ENST00000431609	RP5-899B16.1-001	RP5-899B16.1	8	437	430	0
hsa-miR-143-3p	1	ENSG00000242808	ENST00000628347	SOX2-OT-045	SOX2-OT	8	437	430	0
hsa-miR-143-3p	1	ENSG00000267141	ENST00000586694	CTB-31O20.8-001	CTB-31O20.8	8	436	429	0
hsa-miR-143-3p	2	ENSG00000226913	ENST00000421598	BSN-AS2-001	BSN-AS2	8	434	427	0
hsa-miR-143-3p	2	ENSG00000265555	ENST00000580659	RP11-638L3.3-001	RP11-638L3.3	8	434	427	0
hsa-miR-143-3p	1	ENSG00000225542	ENST00000412369	ZNF385D-AS1-001	ZNF385D-AS1	8	434	427	0
hsa-miR-143-3p	2	ENSG00000249859	ENST00000523190	PVT1-017	PVT1	8	432	425	0
hsa-miR-143-3p	1	ENSG00000256321	ENST00000545400	RP11-153K16.1-002	RP11-153K16.1	8	431	424	0
hsa-miR-143-3p	2	ENSG00000237126	ENST00000597193	AC073254.1-005	AC073254.1	8	429	422	0
hsa-miR-143-3p	1	ENSG00000280367	ENST00000623330	RP11-121L10.2-001	RP11-121L10.2	8	429	422	0
hsa-miR-143-3p	2	ENSG00000274478	ENST00000621177	RP11-58A18.2-001	RP11-58A18.2	8	429	422	0
hsa-miR-143-3p	1	ENSG00000227400	ENST00000424322	AC012501.2-003	AC012501.2	8	427	420	0
hsa-miR-143-3p	1	ENSG00000260213	ENST00000566390	RP11-303E16.3-001	RP11-303E16.3	8	426	419	0
hsa-miR-143-3p	1	ENSG00000229873	ENST00000431361	OGFR-AS1-001	OGFR-AS1	8	425	418	0
hsa-miR-143-3p	1	ENSG00000259293	ENST00000561083	RP11-355N15.1-001	RP11-355N15.1	8	424	417	0
hsa-miR-143-3p	2	ENSG00000214043	ENST00000540774	RP5-944M2.3-201	RP5-944M2.3	8	421	414	0
hsa-miR-143-3p	2	ENSG00000259867	ENST00000563267	RP11-525K10.3-006	RP11-525K10.3	8	420	413	0
hsa-miR-143-3p	2	ENSG00000255028	ENST00000532929	RP11-708B6.2-002	RP11-708B6.2	8	419	412	0
hsa-miR-143-3p	2	ENSG00000205622	ENST00000626259	AF064858.6-007	AF064858.6	8	417	410	0
hsa-miR-143-3p	2	ENSG00000253574	ENST00000518354	RP11-284H18.1-002	RP11-284H18.1	8	417	410	0
hsa-miR-143-3p	1	ENSG00000263613	ENST00000581964	RP11-321A17.5-001	RP11-321A17.5	8	417	410	0
hsa-miR-143-3p	2	ENSG00000271367	ENST00000605281	RP3-483K16.4-001	RP3-483K16.4	8	417	410	0
hsa-miR-143-3p	2	ENSG00000225815	ENST00000412313	AC092669.6-001	AC092669.6	8	415	408	0
hsa-miR-143-3p	1	ENSG00000262691	ENST00000573063	CTC-277H1.7-001	CTC-277H1.7	8	415	408	0
hsa-miR-143-3p	2	ENSG00000234891	ENST00000423712	RP1-288L1.5-001	RP1-288L1.5	8	414	407	0
hsa-miR-143-3p	1	ENSG00000238194	ENST00000451510	RP4-719C8.1-001	RP4-719C8.1	8	414	407	0
hsa-miR-143-3p	2	ENSG00000237126	ENST00000604677	AC073254.1-011	AC073254.1	8	411	404	0
hsa-miR-143-3p	2	ENSG00000266368	ENST00000580270	RP11-1096G20.5-001	RP11-1096G20.5	8	411	404	0
hsa-miR-143-3p	1	ENSG00000260019	ENST00000567574	RP11-218F4.1-001	RP11-218F4.1	8	411	404	0
hsa-miR-143-3p	1	ENSG00000256888	ENST00000540188	RP13-81N3.2-003	RP13-81N3.2	8	411	404	0
hsa-miR-143-3p	1	ENSG00000229847	ENST00000440007	EMX2OS-001	EMX2OS	8	409	402	0
hsa-miR-143-3p	2	ENSG00000226690	ENST00000424453	AC005281.1-002	AC005281.1	8	405	398	0
hsa-miR-143-3p	2	ENSG00000225815	ENST00000449673	AC092669.6-002	AC092669.6	8	403	396	0
hsa-miR-143-3p	2	ENSG00000240553	ENST00000427154	RP1-184J9.2-001	RP1-184J9.2	8	403	396	0
hsa-miR-143-3p	2	ENSG00000254180	ENST00000521975	AB015752.3-001	AB015752.3	8	401	394	0
hsa-miR-143-3p	2	ENSG00000214773	ENST00000398957	RP11-717D12.1-001	RP11-717D12.1	8	401	394	0
hsa-miR-143-3p	2	ENSG00000235790	ENST00000624388	RP11-73M7.6-024	RP11-73M7.6	8	400	393	0
hsa-miR-143-3p	1	ENSG00000238194	ENST00000443055	RP4-719C8.1-002	RP4-719C8.1	8	400	393	0
hsa-miR-143-3p	2	ENSG00000248717	ENST00000513535	RP11-451H23.3-001	RP11-451H23.3	8	399	392	0
hsa-miR-143-3p	1	ENSG00000248636	ENST00000537366	RP11-768F21.1-002	RP11-768F21.1	8	399	392	0
hsa-miR-143-3p	2	ENSG00000261018	ENST00000564021	LL09NC01-254D11.1-001	LL09NC01-254D11.1	8	397	390	0
hsa-miR-143-3p	1	ENSG00000227510	ENST00000618872	LINC01442-002	LINC01442	8	395	388	0
hsa-miR-143-3p	1	ENSG00000249096	ENST00000608785	RP11-290F5.1-003	RP11-290F5.1	8	395	388	0
hsa-miR-143-3p	2	ENSG00000223675	ENST00000413541	RP11-86H7.6-001	RP11-86H7.6	8	395	388	0
hsa-miR-143-3p	1	ENSG00000249306	ENST00000510234	LINC01411-002	LINC01411	8	394	387	0
hsa-miR-143-3p	2	ENSG00000249196	ENST00000508925	RP11-669N7.2-001	RP11-669N7.2	8	392	385	0
hsa-miR-143-3p	2	ENSG00000230435	ENST00000425837	AC004160.4-001	AC004160.4	8	391	384	0
hsa-miR-143-3p	1	ENSG00000235724	ENST00000628613	AC009299.2-008	AC009299.2	8	391	384	0
hsa-miR-143-3p	1	ENSG00000225231	ENST00000412084	AC091814.2-001	AC091814.2	8	389	382	0
hsa-miR-143-3p	2	ENSG00000249885	ENST00000512262	ARHGEF38-IT1-001	ARHGEF38-IT1	8	389	382	0
hsa-miR-143-3p	2	ENSG00000257488	ENST00000550909	RP5-1057I20.2-004	RP5-1057I20.2	8	389	382	0
hsa-miR-143-3p	2	ENSG00000273180	ENST00000609144	RP11-335L23.4-001	RP11-335L23.4	8	387	380	0
hsa-miR-143-3p	2	ENSG00000226913	ENST00000433882	BSN-AS2-003	BSN-AS2	8	386	379	0
hsa-miR-143-3p	2	ENSG00000251443	ENST00000503577	RP11-113I22.1-001	RP11-113I22.1	8	385	378	0
hsa-miR-143-3p	1	ENSG00000256321	ENST00000534841	RP11-153K16.1-003	RP11-153K16.1	8	385	378	0
hsa-miR-143-3p	1	ENSG00000258610	ENST00000553758	RP11-488C13.7-001	RP11-488C13.7	8	384	377	0
hsa-miR-143-3p	2	ENSG00000236756	ENST00000513954	DNAJC9-AS1-002	DNAJC9-AS1	8	382	375	0
hsa-miR-143-3p	2	ENSG00000280008	ENST00000623651	RP11-652L8.4-001	RP11-652L8.4	8	379	372	0
hsa-miR-143-3p	2	ENSG00000275345	ENST00000610689	RP11-697E2.11-001	RP11-697E2.11	8	378	371	0
hsa-miR-143-3p	1	ENSG00000249899	ENST00000503559	CTD-2175A23.1-002	CTD-2175A23.1	8	377	370	0
hsa-miR-143-3p	1	ENSG00000249899	ENST00000505701	CTD-2175A23.1-001	CTD-2175A23.1	8	377	370	0
hsa-miR-143-3p	2	ENSG00000272993	ENST00000608318	RP11-196G18.24-001	RP11-196G18.24	8	377	370	0
hsa-miR-143-3p	1	ENSG00000242808	ENST00000627738	SOX2-OT-041	SOX2-OT	8	376	369	0
hsa-miR-143-3p	2	ENSG00000197099	ENST00000354642	RP11-573D15.8-001	RP11-573D15.8	8	375	368	0
hsa-miR-143-3p	2	ENSG00000236760	ENST00000419347	AC019118.3-001	AC019118.3	8	374	367	0
hsa-miR-143-3p	2	ENSG00000197099	ENST00000629734	RP11-573D15.8-049	RP11-573D15.8	8	374	367	0
hsa-miR-143-3p	2	ENSG00000259176	ENST00000610819	RP11-69H14.6-004	RP11-69H14.6	8	373	366	0
hsa-miR-143-3p	2	ENSG00000280709	ENST00000625989	RP11-983G14.1-001	RP11-983G14.1	8	372	365	0
hsa-miR-143-3p	1	ENSG00000256128	ENST00000540684	LINC00944-001	LINC00944	8	371	364	0
hsa-miR-143-3p	2	ENSG00000251126	ENST00000511590	RP11-119H12.6-001	RP11-119H12.6	8	370	363	0
hsa-miR-143-3p	1	ENSG00000228775	ENST00000471512	WEE2-AS1-010	WEE2-AS1	8	370	363	0
hsa-miR-143-3p	2	ENSG00000205037	ENST00000566351	RP11-863P13.4-002	RP11-863P13.4	8	368	361	0
hsa-miR-143-3p	2	ENSG00000236758	ENST00000417624	MTUS2-AS2-002	MTUS2-AS2	8	366	359	0
hsa-miR-143-3p	2	ENSG00000260135	ENST00000565307	RP11-212I21.2-002	RP11-212I21.2	8	365	358	0
hsa-miR-143-3p	2	ENSG00000237187	ENST00000607195	NR2F1-AS1-014	NR2F1-AS1	8	363	356	0
hsa-miR-143-3p	2	ENSG00000257488	ENST00000548564	RP5-1057I20.2-005	RP5-1057I20.2	8	363	356	0
hsa-miR-143-3p	1	ENSG00000249306	ENST00000504512	LINC01411-004	LINC01411	8	361	354	0
hsa-miR-143-3p	1	ENSG00000232316	ENST00000421737	RP1-124C6.1-002	RP1-124C6.1	8	361	354	0
hsa-miR-143-3p	1	ENSG00000232316	ENST00000430728	RP1-124C6.1-001	RP1-124C6.1	8	359	352	0
hsa-miR-143-3p	1	ENSG00000253282	ENST00000524287	KB-1410C5.3-001	KB-1410C5.3	8	358	351	0
hsa-miR-143-3p	1	ENSG00000256120	ENST00000539583	RP11-778H2.1-002	RP11-778H2.1	8	357	350	0
hsa-miR-143-3p	2	ENSG00000244219	ENST00000431679	GS1-259H13.2-001	GS1-259H13.2	8	356	349	0
hsa-miR-143-3p	2	ENSG00000244151	ENST00000485974	RP11-148K1.12-001	RP11-148K1.12	8	356	349	0
hsa-miR-143-3p	2	ENSG00000259380	ENST00000561161	RP11-346D14.1-002	RP11-346D14.1	8	355	348	0
hsa-miR-143-3p	2	ENSG00000279797	ENST00000472649	RP11-432J3.4-001	RP11-432J3.4	8	355	348	0
hsa-miR-143-3p	2	ENSG00000225790	ENST00000450500	RP11-2L8.1-001	RP11-2L8.1	8	354	347	0
hsa-miR-143-3p	2	ENSG00000255335	ENST00000529781	RP11-358H18.2-001	RP11-358H18.2	8	354	347	0
hsa-miR-143-3p	2	ENSG00000272832	ENST00000608823	RP11-91K8.5-001	RP11-91K8.5	8	354	347	0
hsa-miR-143-3p	1	ENSG00000279476	ENST00000624318	RP11-391L3.3-001	RP11-391L3.3	8	353	346	0
hsa-miR-143-3p	2	ENSG00000248103	ENST00000412295	CTC-338M12.9-001	CTC-338M12.9	8	351	344	0
hsa-miR-143-3p	2	ENSG00000228627	ENST00000412800	GS1-278J22.2-001	GS1-278J22.2	8	351	344	0
hsa-miR-143-3p	2	ENSG00000225313	ENST00000630909	RP11-415J8.3-010	RP11-415J8.3	8	351	344	0
hsa-miR-143-3p	1	ENSG00000271933	ENST00000606511	RP11-338I21.1-001	RP11-338I21.1	8	350	343	0
hsa-miR-143-3p	2	ENSG00000265786	ENST00000582962	RP11-527H14.6-001	RP11-527H14.6	8	350	343	0
hsa-miR-143-3p	2	ENSG00000276698	ENST00000610486	RP11-468E2.10-001	RP11-468E2.10	8	349	342	0
hsa-miR-143-3p	1	ENSG00000229005	ENST00000609152	HNF4A-AS1-002	HNF4A-AS1	8	348	341	0
hsa-miR-143-3p	2	ENSG00000233070	ENST00000431145	ZFY-AS1-002	ZFY-AS1	8	348	341	0
hsa-miR-143-3p	2	ENSG00000233656	ENST00000419796	RP11-716O23.1-001	RP11-716O23.1	8	346	339	0
hsa-miR-143-3p	1	ENSG00000227301	ENST00000449144	RP11-384P7.5-001	RP11-384P7.5	8	345	338	0
hsa-miR-143-3p	2	ENSG00000267603	ENST00000588782	LINC01028-002	LINC01028	8	343	336	0
hsa-miR-143-3p	1	ENSG00000232044	ENST00000431188	LINC01105-001	LINC01105	8	342	335	0
hsa-miR-143-3p	1	ENSG00000227517	ENST00000433856	LINC01483-001	LINC01483	8	342	335	0
hsa-miR-143-3p	1	ENSG00000256984	ENST00000537555	RP11-551L14.6-001	RP11-551L14.6	8	342	335	0
hsa-miR-143-3p	2	ENSG00000280032	ENST00000624982	RP11-832A4.7-001	RP11-832A4.7	8	341	334	0
hsa-miR-143-3p	2	ENSG00000225265	ENST00000427540	TAF1A-AS1-002	TAF1A-AS1	8	341	334	0
hsa-miR-143-3p	2	ENSG00000234471	ENST00000434541	AC147651.1-001	AC147651.1	8	339	332	0
hsa-miR-143-3p	2	ENSG00000230830	ENST00000415706	ARPP21-AS1-001	ARPP21-AS1	8	339	332	0
hsa-miR-143-3p	2	ENSG00000189196	ENST00000485805	LINC00994-001	LINC00994	8	338	331	0
hsa-miR-143-3p	1	ENSG00000254119	ENST00000518593	RP11-705O24.1-009	RP11-705O24.1	8	338	331	0
hsa-miR-143-3p	2	ENSG00000237187	ENST00000606165	NR2F1-AS1-012	NR2F1-AS1	8	337	330	0
hsa-miR-143-3p	2	ENSG00000279844	ENST00000623826	RP11-20F18.1-001	RP11-20F18.1	8	335	328	0
hsa-miR-143-3p	1	ENSG00000224609	ENST00000624582	HSD52-006	HSD52	8	334	327	0
hsa-miR-143-3p	2	ENSG00000197099	ENST00000628831	RP11-573D15.8-021	RP11-573D15.8	8	334	327	0
hsa-miR-143-3p	1	ENSG00000280441	ENST00000623860	CH507-528H12.1-001	CH507-528H12.1	8	333	326	0
hsa-miR-143-3p	1	ENSG00000233756	ENST00000440363	DSCAM-IT1-001	DSCAM-IT1	8	333	326	0
hsa-miR-143-3p	1	ENSG00000233756	ENST00000441910	DSCAM-IT1-002	DSCAM-IT1	8	333	326	0
hsa-miR-143-3p	2	ENSG00000259523	ENST00000557989	RP11-680F8.3-001	RP11-680F8.3	8	333	326	0
hsa-miR-143-3p	1	ENSG00000226994	ENST00000453451	AC012593.1-001	AC012593.1	8	332	325	0
hsa-miR-143-3p	1	ENSG00000226673	ENST00000427276	LINC01108-001	LINC01108	8	332	325	0
hsa-miR-143-3p	2	ENSG00000245146	ENST00000499203	LINC01024-007	LINC01024	8	329	322	0
hsa-miR-143-3p	2	ENSG00000203327	ENST00000366153	AC012358.7-001	AC012358.7	8	327	320	0
hsa-miR-143-3p	2	ENSG00000267603	ENST00000586373	LINC01028-001	LINC01028	8	326	319	0
hsa-miR-143-3p	1	ENSG00000256321	ENST00000541288	RP11-153K16.1-001	RP11-153K16.1	8	326	319	0
hsa-miR-143-3p	2	ENSG00000235131	ENST00000416554	RP5-1092A11.2-001	RP5-1092A11.2	8	326	319	0
hsa-miR-143-3p	1	ENSG00000256686	ENST00000536949	RP11-443N24.2-001	RP11-443N24.2	8	324	317	0
hsa-miR-143-3p	1	ENSG00000267248	ENST00000586143	CTD-2319I12.4-002	CTD-2319I12.4	8	323	316	0
hsa-miR-143-3p	1	ENSG00000267051	ENST00000592198	RP11-128P17.2-001	RP11-128P17.2	8	322	315	0
hsa-miR-143-3p	1	ENSG00000224376	ENST00000415129	AC017104.6-001	AC017104.6	8	321	314	0
hsa-miR-143-3p	2	ENSG00000257488	ENST00000546523	RP5-1057I20.2-002	RP5-1057I20.2	8	321	314	0
hsa-miR-143-3p	2	ENSG00000247556	ENST00000558457	OIP5-AS1-004	OIP5-AS1	8	318	311	0
hsa-miR-143-3p	2	ENSG00000279035	ENST00000625094	RP11-649A18.3-001	RP11-649A18.3	8	318	311	0
hsa-miR-143-3p	2	ENSG00000230324	ENST00000412672	RP4-705O1.1-001	RP4-705O1.1	8	318	311	0
hsa-miR-143-3p	1	ENSG00000231889	ENST00000532353	TRAF3IP2-AS1-005	TRAF3IP2-AS1	8	313	306	0
hsa-miR-143-3p	2	ENSG00000272758	ENST00000609469	RP11-299J3.8-005	RP11-299J3.8	8	312	305	0
hsa-miR-143-3p	1	ENSG00000265671	ENST00000582554	RP11-672L10.3-001	RP11-672L10.3	8	312	305	0
hsa-miR-143-3p	1	ENSG00000255998	ENST00000545535	RP11-407A16.7-002	RP11-407A16.7	8	311	304	0
hsa-miR-143-3p	1	ENSG00000255434	ENST00000532553	CTD-2530H12.8-001	CTD-2530H12.8	8	310	303	0
hsa-miR-143-3p	2	ENSG00000261824	ENST00000588150	LINC00662-008	LINC00662	8	310	303	0
hsa-miR-143-3p	2	ENSG00000237435	ENST00000442558	RP11-147C23.1-001	RP11-147C23.1	8	308	301	0
hsa-miR-143-3p	2	ENSG00000229688	ENST00000582683	ISPD-AS1-004	ISPD-AS1	8	306	299	0
hsa-miR-143-3p	2	ENSG00000253796	ENST00000524134	RP11-1084E5.1-002	RP11-1084E5.1	8	306	299	0
hsa-miR-143-3p	2	ENSG00000228208	ENST00000491260	C1orf143-002	C1orf143	8	305	298	0
hsa-miR-143-3p	2	ENSG00000263424	ENST00000583493	CTD-2541J13.2-001	CTD-2541J13.2	8	305	298	0
hsa-miR-143-3p	1	ENSG00000272304	ENST00000513540	RP11-19C24.1-001	RP11-19C24.1	8	305	298	0
hsa-miR-143-3p	2	ENSG00000247556	ENST00000500949	OIP5-AS1-001	OIP5-AS1	8	303	296	0
hsa-miR-143-3p	2	ENSG00000247556	ENST00000561275	OIP5-AS1-006	OIP5-AS1	8	302	295	0
hsa-miR-143-3p	2	ENSG00000233975	ENST00000440492	RP11-288L9.1-001	RP11-288L9.1	8	302	295	0
hsa-miR-143-3p	2	ENSG00000247556	ENST00000559368	OIP5-AS1-005	OIP5-AS1	8	300	293	0
hsa-miR-143-3p	2	ENSG00000247556	ENST00000560706	OIP5-AS1-010	OIP5-AS1	8	300	293	0
hsa-miR-143-3p	2	ENSG00000258742	ENST00000553485	RP11-862G15.1-004	RP11-862G15.1	8	299	292	0
hsa-miR-143-3p	2	ENSG00000231039	ENST00000428920	RP11-445P17.3-001	RP11-445P17.3	8	297	290	0
hsa-miR-143-3p	2	ENSG00000225265	ENST00000441835	TAF1A-AS1-003	TAF1A-AS1	8	297	290	0
hsa-miR-143-3p	1	ENSG00000166770	ENST00000601875	ZNF667-AS1-009	ZNF667-AS1	8	297	290	0
hsa-miR-143-3p	2	ENSG00000259974	ENST00000609300	LINC00261-004	LINC00261	8	296	289	0
hsa-miR-143-3p	2	ENSG00000258742	ENST00000554653	RP11-862G15.1-002	RP11-862G15.1	8	296	289	0
hsa-miR-143-3p	2	ENSG00000233776	ENST00000444956	LINC01251-001	LINC01251	8	295	288	0
hsa-miR-143-3p	1	ENSG00000261668	ENST00000565254	RP11-50D9.3-001	RP11-50D9.3	8	294	287	0
hsa-miR-143-3p	2	ENSG00000249196	ENST00000540739	RP11-669N7.2-007	RP11-669N7.2	8	291	284	0
hsa-miR-143-3p	1	ENSG00000275673	ENST00000618667	RP11-876N24.7-001	RP11-876N24.7	8	291	284	0
hsa-miR-143-3p	1	ENSG00000226824	ENST00000428557	RP4-756H11.3-002	RP4-756H11.3	8	291	284	0
hsa-miR-143-3p	1	ENSG00000231898	ENST00000609097	AC012594.1-020	AC012594.1	8	290	283	0
hsa-miR-143-3p	2	ENSG00000247556	ENST00000561226	OIP5-AS1-009	OIP5-AS1	8	287	280	0
hsa-miR-143-3p	1	ENSG00000260448	ENST00000569920	LCMT1-AS1-002	LCMT1-AS1	8	286	279	0
hsa-miR-143-3p	2	ENSG00000225361	ENST00000603624	PPP1R26-AS1-005	PPP1R26-AS1	8	285	278	0
hsa-miR-143-3p	1	ENSG00000271894	ENST00000607540	RP11-482H16.1-001	RP11-482H16.1	8	285	278	0
hsa-miR-143-3p	2	ENSG00000237187	ENST00000606188	NR2F1-AS1-015	NR2F1-AS1	8	284	277	0
hsa-miR-143-3p	2	ENSG00000235570	ENST00000456103	LINC00533-001	LINC00533	8	283	276	0
hsa-miR-143-3p	1	ENSG00000267712	ENST00000590484	LINC01539-003	LINC01539	8	283	276	0
hsa-miR-143-3p	2	ENSG00000253574	ENST00000521883	RP11-284H18.1-001	RP11-284H18.1	8	283	276	0
hsa-miR-143-3p	2	ENSG00000258742	ENST00000556466	RP11-862G15.1-003	RP11-862G15.1	8	282	275	0
hsa-miR-143-3p	2	ENSG00000232732	ENST00000598349	AC073043.1-021	AC073043.1	8	279	272	0
hsa-miR-143-3p	2	ENSG00000249588	ENST00000515504	CTC-537E7.1-001	CTC-537E7.1	8	278	271	0
hsa-miR-143-3p	1	ENSG00000204277	ENST00000374945	RP11-219G17.4-001	RP11-219G17.4	8	278	271	0
hsa-miR-143-3p	2	ENSG00000258682	ENST00000557322	CTD-2002H8.2-001	CTD-2002H8.2	8	277	270	0
hsa-miR-143-3p	2	ENSG00000247556	ENST00000557993	OIP5-AS1-007	OIP5-AS1	8	277	270	0
hsa-miR-143-3p	1	ENSG00000249099	ENST00000512939	RP11-351N6.1-001	RP11-351N6.1	8	277	270	0
hsa-miR-143-3p	2	ENSG00000259946	ENST00000561881	RP11-490G2.2-001	RP11-490G2.2	8	277	270	0
hsa-miR-143-3p	2	ENSG00000247556	ENST00000501665	OIP5-AS1-003	OIP5-AS1	8	276	269	0
hsa-miR-143-3p	1	ENSG00000232310	ENST00000606039	RP11-557H15.4-005	RP11-557H15.4	8	276	269	0
hsa-miR-143-3p	2	ENSG00000235790	ENST00000588288	RP11-73M7.6-009	RP11-73M7.6	8	276	269	0
hsa-miR-143-3p	2	ENSG00000233219	ENST00000440074	RP11-89N17.3-001	RP11-89N17.3	8	276	269	0
hsa-miR-143-3p	1	ENSG00000228554	ENST00000435766	AC004837.5-001	AC004837.5	8	272	265	0
hsa-miR-143-3p	2	ENSG00000236760	ENST00000425776	AC019118.3-002	AC019118.3	8	272	265	0
hsa-miR-143-3p	1	ENSG00000261810	ENST00000569218	RP11-895K13.2-001	RP11-895K13.2	8	272	265	0
hsa-miR-143-3p	2	ENSG00000259747	ENST00000560203	RP11-275I4.2-002	RP11-275I4.2	8	270	263	0
hsa-miR-143-3p	1	ENSG00000232310	ENST00000434593	RP11-557H15.4-003	RP11-557H15.4	8	270	263	0
hsa-miR-143-3p	2	ENSG00000253142	ENST00000522805	RP11-87E22.1-001	RP11-87E22.1	8	270	263	0
hsa-miR-143-3p	2	ENSG00000179818	ENST00000601494	PCBP1-AS1-046	PCBP1-AS1	8	269	262	0
hsa-miR-143-3p	1	ENSG00000228318	ENST00000411427	AP001610.5-001	AP001610.5	8	268	261	0
hsa-miR-143-3p	1	ENSG00000226994	ENST00000585391	AC012593.1-009	AC012593.1	8	267	260	0
hsa-miR-143-3p	1	ENSG00000226994	ENST00000588944	AC012593.1-004	AC012593.1	8	267	260	0
hsa-miR-143-3p	1	ENSG00000226994	ENST00000586769	AC012593.1-008	AC012593.1	8	267	260	0
hsa-miR-143-3p	1	ENSG00000226994	ENST00000591221	AC012593.1-010	AC012593.1	8	267	260	0
hsa-miR-143-3p	1	ENSG00000215039	ENST00000417058	CD27-AS1-005	CD27-AS1	8	267	260	0
hsa-miR-143-3p	1	ENSG00000224609	ENST00000623433	HSD52-007	HSD52	8	267	260	0
hsa-miR-143-3p	1	ENSG00000244479	ENST00000461843	OR2A1-AS1-015	OR2A1-AS1	8	266	259	0
hsa-miR-143-3p	1	ENSG00000254930	ENST00000525381	RP11-98J9.3-001	RP11-98J9.3	8	266	259	0
hsa-miR-143-3p	2	ENSG00000236392	ENST00000452004	AC100848.1-002	AC100848.1	8	265	258	0
hsa-miR-143-3p	1	ENSG00000236963	ENST00000426428	LINC01141-001	LINC01141	8	265	258	0
hsa-miR-143-3p	1	ENSG00000250855	ENST00000506068	RP11-269F21.1-001	RP11-269F21.1	8	265	258	0
hsa-miR-143-3p	2	ENSG00000279286	ENST00000623187	RP11-248B24.1-001	RP11-248B24.1	8	263	256	0
hsa-miR-143-3p	2	ENSG00000279286	ENST00000630525	RP11-248B24.1-201	RP11-248B24.1	8	263	256	0
hsa-miR-143-3p	1	ENSG00000229205	ENST00000425630	LINC00200-001	LINC00200	8	260	253	0
hsa-miR-143-3p	2	ENSG00000235790	ENST00000623786	RP11-73M7.6-025	RP11-73M7.6	8	260	253	0
hsa-miR-143-3p	1	ENSG00000261238	ENST00000570060	AC009166.5-001	AC009166.5	8	257	250	0
hsa-miR-143-3p	2	ENSG00000279148	ENST00000623555	RP11-135F9.4-001	RP11-135F9.4	8	257	250	0
hsa-miR-143-3p	1	ENSG00000228863	ENST00000621431	RP11-404F10.2-004	RP11-404F10.2	8	257	250	0
hsa-miR-143-3p	1	ENSG00000178722	ENST00000507461	C5orf64-003	C5orf64	8	256	249	0
hsa-miR-143-3p	2	ENSG00000246339	ENST00000523789	EXTL3-AS1-002	EXTL3-AS1	8	255	248	0
hsa-miR-143-3p	1	ENSG00000261621	ENST00000561964	RP11-580I1.2-001	RP11-580I1.2	8	255	248	0
hsa-miR-143-3p	2	ENSG00000228208	ENST00000443836	C1orf143-001	C1orf143	8	254	247	0
hsa-miR-143-3p	2	ENSG00000249145	ENST00000509453	RP11-774O3.2-001	RP11-774O3.2	8	254	247	0
hsa-miR-143-3p	2	ENSG00000225269	ENST00000417883	LINC00705-001	LINC00705	8	253	246	0
hsa-miR-143-3p	1	ENSG00000205830	ENST00000382007	AC024132.1-001	AC024132.1	8	250	243	0
hsa-miR-143-3p	1	ENSG00000226994	ENST00000587791	AC012593.1-006	AC012593.1	8	249	242	0
hsa-miR-143-3p	1	ENSG00000229797	ENST00000436488	AC140481.8-002	AC140481.8	8	249	242	0
hsa-miR-143-3p	1	ENSG00000224609	ENST00000625069	HSD52-008	HSD52	8	249	242	0
hsa-miR-143-3p	2	ENSG00000197099	ENST00000628020	RP11-573D15.8-050	RP11-573D15.8	8	249	242	0
hsa-miR-143-3p	1	ENSG00000254119	ENST00000519452	RP11-705O24.1-007	RP11-705O24.1	8	249	242	0
hsa-miR-143-3p	1	ENSG00000205634	ENST00000380990	LINC00898-001	LINC00898	8	248	241	0
hsa-miR-143-3p	1	ENSG00000267712	ENST00000589293	LINC01539-006	LINC01539	8	248	241	0
hsa-miR-143-3p	1	ENSG00000228863	ENST00000627799	RP11-404F10.2-010	RP11-404F10.2	8	246	239	0
hsa-miR-143-3p	1	ENSG00000228863	ENST00000627996	RP11-404F10.2-005	RP11-404F10.2	8	246	239	0
hsa-miR-143-3p	1	ENSG00000228863	ENST00000626085	RP11-404F10.2-009	RP11-404F10.2	8	246	239	0
hsa-miR-143-3p	1	ENSG00000228863	ENST00000630436	RP11-404F10.2-006	RP11-404F10.2	8	246	239	0
hsa-miR-143-3p	1	ENSG00000227681	ENST00000434985	RP11-307P5.1-003	RP11-307P5.1	8	245	238	0
hsa-miR-143-3p	1	ENSG00000228863	ENST00000588034	RP11-404F10.2-003	RP11-404F10.2	8	245	238	0
hsa-miR-143-3p	2	ENSG00000246422	ENST00000502205	CTD-2024I7.13-001	CTD-2024I7.13	8	243	236	0
hsa-miR-143-3p	2	ENSG00000231682	ENST00000439798	AC097713.4-001	AC097713.4	8	242	235	0
hsa-miR-143-3p	1	ENSG00000251574	ENST00000524336	RP11-6N13.1-008	RP11-6N13.1	8	242	235	0
hsa-miR-143-3p	1	ENSG00000228623	ENST00000427548	ZNF883-001	ZNF883	8	241	234	0
hsa-miR-143-3p	1	ENSG00000253740	ENST00000521625	KB-1083B1.1-001	KB-1083B1.1	8	240	233	0
hsa-miR-143-3p	1	ENSG00000232995	ENST00000526176	RGS5-008	RGS5	8	240	233	0
hsa-miR-143-3p	1	ENSG00000267662	ENST00000585336	AC007796.1-001	AC007796.1	8	239	232	0
hsa-miR-143-3p	1	ENSG00000227681	ENST00000432506	RP11-307P5.1-001	RP11-307P5.1	8	238	231	0
hsa-miR-143-3p	2	ENSG00000253702	ENST00000523038	RP11-567J20.1-001	RP11-567J20.1	8	238	231	0
hsa-miR-143-3p	1	ENSG00000227681	ENST00000442094	RP11-307P5.1-002	RP11-307P5.1	8	236	229	0
hsa-miR-143-3p	1	ENSG00000258499	ENST00000555299	RP11-862G15.2-001	RP11-862G15.2	8	234	227	0
hsa-miR-143-3p	1	ENSG00000229847	ENST00000450314	EMX2OS-002	EMX2OS	8	233	226	0
hsa-miR-143-3p	2	ENSG00000242349	ENST00000446542	NPPA-AS1-002	NPPA-AS1	8	231	224	0
hsa-miR-143-3p	1	ENSG00000250908	ENST00000505498	RP11-703C10.1-001	RP11-703C10.1	8	229	222	0
hsa-miR-143-3p	1	ENSG00000228863	ENST00000627180	RP11-404F10.2-008	RP11-404F10.2	8	228	221	0
hsa-miR-143-3p	1	ENSG00000232229	ENST00000448490	LINC00865-002	LINC00865	8	227	220	0
hsa-miR-143-3p	2	ENSG00000254606	ENST00000524707	RP11-22P4.2-001	RP11-22P4.2	8	227	220	0
hsa-miR-143-3p	1	ENSG00000268423	ENST00000593888	AC011551.3-001	AC011551.3	8	224	217	0
hsa-miR-143-3p	1	ENSG00000229205	ENST00000583117	LINC00200-002	LINC00200	8	224	217	0
hsa-miR-143-3p	2	ENSG00000279565	ENST00000624253	RP4-570O12.3-001	RP4-570O12.3	8	224	217	0
hsa-miR-143-3p	1	ENSG00000251629	ENST00000502427	RP11-774D14.1-001	RP11-774D14.1	8	223	216	0
hsa-miR-143-3p	1	ENSG00000236963	ENST00000418743	LINC01141-002	LINC01141	8	222	215	0
hsa-miR-143-3p	1	ENSG00000228353	ENST00000415358	RP11-184A2.2-001	RP11-184A2.2	8	222	215	0
hsa-miR-143-3p	1	ENSG00000224969	ENST00000458555	RP11-54O7.11-001	RP11-54O7.11	8	222	215	0
hsa-miR-143-3p	2	ENSG00000229688	ENST00000579293	ISPD-AS1-005	ISPD-AS1	8	220	213	0
hsa-miR-143-3p	1	ENSG00000263551	ENST00000579835	RP11-78F17.1-004	RP11-78F17.1	8	220	213	0
hsa-miR-143-3p	2	ENSG00000246339	ENST00000520023	EXTL3-AS1-001	EXTL3-AS1	8	219	212	0
hsa-miR-143-3p	2	ENSG00000228560	ENST00000431862	RP11-550P17.5-001	RP11-550P17.5	8	218	211	0
hsa-miR-143-3p	2	ENSG00000225361	ENST00000455039	PPP1R26-AS1-002	PPP1R26-AS1	8	217	210	0
hsa-miR-143-3p	1	ENSG00000227748	ENST00000436295	RP11-497D6.3-001	RP11-497D6.3	8	217	210	0
hsa-miR-143-3p	1	ENSG00000254119	ENST00000519967	RP11-705O24.1-005	RP11-705O24.1	8	217	210	0
hsa-miR-143-3p	2	ENSG00000281501	ENST00000510415	SEPSECS-AS1-002	SEPSECS-AS1	8	217	210	0
hsa-miR-143-3p	1	ENSG00000263317	ENST00000572848	RP11-429O1.1-001	RP11-429O1.1	8	216	209	0
hsa-miR-143-3p	2	ENSG00000249362	ENST00000504287	CTD-2316B1.1-001	CTD-2316B1.1	8	215	208	0
hsa-miR-143-3p	2	ENSG00000230131	ENST00000448347	RP11-282I1.1-001	RP11-282I1.1	8	213	206	0
hsa-miR-143-3p	2	ENSG00000251329	ENST00000515181	RP11-240A16.1-001	RP11-240A16.1	8	212	205	0
hsa-miR-143-3p	2	ENSG00000226706	ENST00000415062	RP11-426A6.5-001	RP11-426A6.5	8	212	205	0
hsa-miR-143-3p	2	ENSG00000229618	ENST00000411542	AC011288.2-001	AC011288.2	8	210	203	0
hsa-miR-143-3p	1	ENSG00000250822	ENST00000505158	CTD-2139B15.4-001	CTD-2139B15.4	8	210	203	0
hsa-miR-143-3p	1	ENSG00000260448	ENST00000563962	LCMT1-AS1-001	LCMT1-AS1	8	210	203	0
hsa-miR-143-3p	2	ENSG00000251372	ENST00000507145	LINC00499-004	LINC00499	8	210	203	0
hsa-miR-143-3p	1	ENSG00000269189	ENST00000595998	RP11-573N10.1-001	RP11-573N10.1	8	209	202	0
hsa-miR-143-3p	2	ENSG00000233776	ENST00000422764	LINC01251-002	LINC01251	8	208	201	0
hsa-miR-143-3p	1	ENSG00000224429	ENST00000411525	LINC00539-002	LINC00539	8	205	198	0
hsa-miR-143-3p	1	ENSG00000224429	ENST00000434601	LINC00539-004	LINC00539	8	205	198	0
hsa-miR-143-3p	1	ENSG00000224429	ENST00000608957	LINC00539-001	LINC00539	8	205	198	0
hsa-miR-143-3p	1	ENSG00000248636	ENST00000535511	RP11-768F21.1-003	RP11-768F21.1	8	205	198	0
hsa-miR-143-3p	1	ENSG00000250781	ENST00000508911	RP11-63A11.1-003	RP11-63A11.1	8	204	197	0
hsa-miR-143-3p	1	ENSG00000235066	ENST00000585381	AC009303.1-005	AC009303.1	8	203	196	0
hsa-miR-143-3p	2	ENSG00000245869	ENST00000498872	RP11-158I9.5-001	RP11-158I9.5	8	203	196	0
hsa-miR-143-3p	1	ENSG00000234134	ENST00000430970	RP11-383C5.5-001	RP11-383C5.5	8	203	196	0
hsa-miR-143-3p	2	ENSG00000260884	ENST00000564455	AC009120.5-001	AC009120.5	8	202	195	0
hsa-miR-143-3p	1	ENSG00000249306	ENST00000506862	LINC01411-006	LINC01411	8	200	193	0
hsa-miR-143-3p	2	ENSG00000276972	ENST00000617845	RP11-116D17.5-001	RP11-116D17.5	8	199	192	0
hsa-miR-143-3p	1	ENSG00000258272	ENST00000548740	RP11-510I5.4-001	RP11-510I5.4	8	198	191	0
hsa-miR-143-3p	2	ENSG00000197099	ENST00000629126	RP11-573D15.8-020	RP11-573D15.8	8	197	190	0
hsa-miR-143-3p	2	ENSG00000236758	ENST00000434779	MTUS2-AS2-003	MTUS2-AS2	8	196	189	0
hsa-miR-143-3p	2	ENSG00000253408	ENST00000518994	RP11-231D20.2-002	RP11-231D20.2	8	195	188	0
hsa-miR-143-3p	1	ENSG00000258676	ENST00000625146	RP11-386M24.3-002	RP11-386M24.3	8	194	187	0
hsa-miR-143-3p	1	ENSG00000229832	ENST00000447949	RP11-384C4.2-001	RP11-384C4.2	8	193	186	0
hsa-miR-143-3p	1	ENSG00000223985	ENST00000427398	AC093326.1-001	AC093326.1	8	192	185	0
hsa-miR-143-3p	1	ENSG00000231335	ENST00000425645	AC107072.2-001	AC107072.2	8	192	185	0
hsa-miR-143-3p	1	ENSG00000250831	ENST00000514662	CTD-2232E5.2-001	CTD-2232E5.2	8	192	185	0
hsa-miR-143-3p	2	ENSG00000233143	ENST00000452813	DIRC3-AS1-001	DIRC3-AS1	8	192	185	0
hsa-miR-143-3p	2	ENSG00000231476	ENST00000421380	AC074389.5-001	AC074389.5	8	191	184	0
hsa-miR-143-3p	2	ENSG00000253260	ENST00000521456	RP11-379I19.1-001	RP11-379I19.1	8	191	184	0
hsa-miR-143-3p	2	ENSG00000259554	ENST00000561254	RP11-408J6.1-001	RP11-408J6.1	8	189	182	0
hsa-miR-143-3p	1	ENSG00000240498	ENST00000428597	CDKN2B-AS1-004	CDKN2B-AS1	8	188	181	0
hsa-miR-143-3p	1	ENSG00000240498	ENST00000585267	CDKN2B-AS1-007	CDKN2B-AS1	8	188	181	0
hsa-miR-143-3p	1	ENSG00000240498	ENST00000584351	CDKN2B-AS1-005	CDKN2B-AS1	8	188	181	0
hsa-miR-143-3p	1	ENSG00000240498	ENST00000580467	CDKN2B-AS1-009	CDKN2B-AS1	8	188	181	0
hsa-miR-143-3p	1	ENSG00000240498	ENST00000580576	CDKN2B-AS1-006	CDKN2B-AS1	8	188	181	0
hsa-miR-143-3p	1	ENSG00000240498	ENST00000583719	CDKN2B-AS1-008	CDKN2B-AS1	8	188	181	0
hsa-miR-143-3p	2	ENSG00000258777	ENST00000557544	HIF1A-AS1-001	HIF1A-AS1	8	188	181	0
hsa-miR-143-3p	2	ENSG00000250629	ENST00000514586	RP11-122C5.3-001	RP11-122C5.3	8	188	181	0
hsa-miR-143-3p	1	ENSG00000249096	ENST00000610683	RP11-290F5.1-002	RP11-290F5.1	8	188	181	0
hsa-miR-143-3p	2	ENSG00000279834	ENST00000625077	RP11-775C24.4-001	RP11-775C24.4	8	188	181	0
hsa-miR-143-3p	1	ENSG00000254262	ENST00000522390	RP11-58O3.2-001	RP11-58O3.2	8	187	180	0
hsa-miR-143-3p	1	ENSG00000258393	ENST00000557745	RP11-907D1.2-001	RP11-907D1.2	8	187	180	0
hsa-miR-143-3p	2	ENSG00000253408	ENST00000523459	RP11-231D20.2-001	RP11-231D20.2	8	186	179	0
hsa-miR-143-3p	2	ENSG00000228839	ENST00000440456	PIK3IP1-AS1-001	PIK3IP1-AS1	8	184	177	0
hsa-miR-143-3p	1	ENSG00000181995	ENST00000412599	LINC00301-002	LINC00301	8	181	174	0
hsa-miR-143-3p	2	ENSG00000229151	ENST00000425150	RP11-348F1.3-001	RP11-348F1.3	8	179	172	0
hsa-miR-143-3p	1	ENSG00000234142	ENST00000426519	RP11-276E17.2-001	RP11-276E17.2	8	175	168	0
hsa-miR-143-3p	1	ENSG00000226900	ENST00000455414	RP11-432J24.5-001	RP11-432J24.5	8	174	167	0
hsa-miR-143-3p	1	ENSG00000230741	ENST00000453924	SC22CB-1D7.1-001	SC22CB-1D7.1	8	174	167	0
hsa-miR-143-3p	2	ENSG00000197099	ENST00000629451	RP11-573D15.8-040	RP11-573D15.8	8	173	166	0
hsa-miR-143-3p	2	ENSG00000197099	ENST00000625741	RP11-573D15.8-039	RP11-573D15.8	8	173	166	0
hsa-miR-143-3p	2	ENSG00000197099	ENST00000628858	RP11-573D15.8-048	RP11-573D15.8	8	173	166	0
hsa-miR-143-3p	2	ENSG00000197099	ENST00000626306	RP11-573D15.8-054	RP11-573D15.8	8	173	166	0
hsa-miR-143-3p	2	ENSG00000197099	ENST00000627015	RP11-573D15.8-047	RP11-573D15.8	8	173	166	0
hsa-miR-143-3p	1	ENSG00000198711	ENST00000361350	SSBP3-AS1-001	SSBP3-AS1	8	173	166	0
hsa-miR-143-3p	2	ENSG00000253894	ENST00000517899	RP11-45K10.2-002	RP11-45K10.2	8	171	164	0
hsa-miR-143-3p	2	ENSG00000235979	ENST00000609396	AC004448.5-006	AC004448.5	8	170	163	0
hsa-miR-143-3p	1	ENSG00000256084	ENST00000538329	RP11-134N1.2-001	RP11-134N1.2	8	170	163	0
hsa-miR-143-3p	1	ENSG00000233682	ENST00000419064	RP11-13P5.2-001	RP11-13P5.2	8	170	163	0
hsa-miR-143-3p	2	ENSG00000267064	ENST00000591832	UXT-AS1-001	UXT-AS1	8	170	163	0
hsa-miR-143-3p	1	ENSG00000225313	ENST00000457957	RP11-415J8.3-001	RP11-415J8.3	8	169	162	0
hsa-miR-143-3p	2	ENSG00000234899	ENST00000446332	SOX9-AS1-014	SOX9-AS1	8	168	161	0
hsa-miR-143-3p	2	ENSG00000271840	ENST00000606754	RP1-224A6.9-001	RP1-224A6.9	8	167	160	0
hsa-miR-143-3p	2	ENSG00000206417	ENST00000433902	H1FX-AS1-003	H1FX-AS1	8	166	159	0
hsa-miR-143-3p	1	ENSG00000181995	ENST00000320202	LINC00301-001	LINC00301	8	166	159	0
hsa-miR-143-3p	1	ENSG00000251191	ENST00000506121	LINC00589-001	LINC00589	8	162	155	0
hsa-miR-143-3p	2	ENSG00000272861	ENST00000609349	RP11-332H14.1-001	RP11-332H14.1	8	161	154	0
hsa-miR-143-3p	1	ENSG00000261118	ENST00000565310	RP11-104N10.1-002	RP11-104N10.1	8	159	152	0
hsa-miR-143-3p	1	ENSG00000255332	ENST00000577699	RP11-201M22.1-002	RP11-201M22.1	8	158	151	0
hsa-miR-143-3p	2	ENSG00000250968	ENST00000515840	RP11-322J23.1-001	RP11-322J23.1	8	154	147	0
hsa-miR-143-3p	1	ENSG00000272255	ENST00000606683	CTD-3224K15.3-001	CTD-3224K15.3	8	153	146	0
hsa-miR-143-3p	2	ENSG00000245146	ENST00000522747	LINC01024-005	LINC01024	8	152	145	0
hsa-miR-143-3p	2	ENSG00000249776	ENST00000512210	RP11-133F8.2-002	RP11-133F8.2	8	152	145	0
hsa-miR-143-3p	1	ENSG00000249695	ENST00000508953	RP11-598F7.4-002	RP11-598F7.4	8	152	145	0
hsa-miR-143-3p	1	ENSG00000261241	ENST00000570245	RP11-883G14.1-001	RP11-883G14.1	8	152	145	0
hsa-miR-143-3p	1	ENSG00000261241	ENST00000567534	RP11-883G14.1-002	RP11-883G14.1	8	152	145	0
hsa-miR-143-3p	2	ENSG00000279356	ENST00000623307	RP11-429P3.8-001	RP11-429P3.8	8	151	144	0
hsa-miR-143-3p	2	ENSG00000248986	ENST00000503186	RP11-774O3.1-002	RP11-774O3.1	8	151	144	0
hsa-miR-143-3p	2	ENSG00000249684	ENST00000366189	RP11-423H2.3-004	RP11-423H2.3	8	150	143	0
hsa-miR-143-3p	2	ENSG00000242339	ENST00000488348	RP11-735B13.2-001	RP11-735B13.2	8	150	143	0
hsa-miR-143-3p	2	ENSG00000231056	ENST00000431401	RP1-290I10.5-001	RP1-290I10.5	8	150	143	0
hsa-miR-143-3p	2	ENSG00000267064	ENST00000590504	UXT-AS1-002	UXT-AS1	8	150	143	0
hsa-miR-143-3p	1	ENSG00000256888	ENST00000544815	RP13-81N3.2-002	RP13-81N3.2	8	149	142	0
hsa-miR-143-3p	2	ENSG00000254846	ENST00000528210	RP11-203M5.2-001	RP11-203M5.2	8	148	141	0
hsa-miR-143-3p	2	ENSG00000267890	ENST00000600998	CTD-2126E3.4-001	CTD-2126E3.4	8	147	140	0
hsa-miR-143-3p	1	ENSG00000226091	ENST00000537659	LINC00937-007	LINC00937	8	146	139	0
hsa-miR-143-3p	1	ENSG00000260448	ENST00000563176	LCMT1-AS1-003	LCMT1-AS1	8	145	138	0
hsa-miR-143-3p	2	ENSG00000280234	ENST00000623883	RP11-145P16.2-001	RP11-145P16.2	8	142	135	0
hsa-miR-143-3p	2	ENSG00000263370	ENST00000581240	RP11-68I3.5-001	RP11-68I3.5	8	142	135	0
hsa-miR-143-3p	2	ENSG00000243961	ENST00000449270	RP5-839B4.8-001	RP5-839B4.8	8	141	134	0
hsa-miR-143-3p	1	ENSG00000227527	ENST00000436207	RP11-223A3.1-001	RP11-223A3.1	8	140	133	0
hsa-miR-143-3p	2	ENSG00000250643	ENST00000509201	RP11-93K22.6-001	RP11-93K22.6	8	139	132	0
hsa-miR-143-3p	1	ENSG00000214043	ENST00000539969	RP5-944M2.3-005	RP5-944M2.3	8	139	132	0
hsa-miR-143-3p	2	ENSG00000255850	ENST00000546214	TMEM5-AS1-001	TMEM5-AS1	8	139	132	0
hsa-miR-143-3p	1	ENSG00000267712	ENST00000589447	LINC01539-004	LINC01539	8	137	130	0
hsa-miR-143-3p	1	ENSG00000267712	ENST00000593282	LINC01539-005	LINC01539	8	137	130	0
hsa-miR-143-3p	2	ENSG00000244219	ENST00000453227	GS1-259H13.2-002	GS1-259H13.2	8	134	127	0
hsa-miR-143-3p	2	ENSG00000244219	ENST00000429679	GS1-259H13.2-003	GS1-259H13.2	8	134	127	0
hsa-miR-143-3p	2	ENSG00000259176	ENST00000559392	RP11-69H14.6-010	RP11-69H14.6	8	134	127	0
hsa-miR-143-3p	1	ENSG00000246448	ENST00000499587	RP13-578N3.3-001	RP13-578N3.3	8	134	127	0
hsa-miR-143-3p	2	ENSG00000259176	ENST00000558896	RP11-69H14.6-001	RP11-69H14.6	8	133	126	0
hsa-miR-143-3p	1	ENSG00000251665	ENST00000512717	RP11-700H6.2-001	RP11-700H6.2	8	133	126	0
hsa-miR-143-3p	2	ENSG00000280709	ENST00000628444	RP11-983G14.1-002	RP11-983G14.1	8	133	126	0
hsa-miR-143-3p	1	ENSG00000229847	ENST00000423419	EMX2OS-003	EMX2OS	8	130	123	0
hsa-miR-143-3p	2	ENSG00000253974	ENST00000521463	NRG1-IT1-002	NRG1-IT1	8	129	122	0
hsa-miR-143-3p	1	ENSG00000249318	ENST00000511981	AC010468.2-001	AC010468.2	8	127	120	0
hsa-miR-143-3p	1	ENSG00000243069	ENST00000597231	ARHGEF26-AS1-005	ARHGEF26-AS1	8	127	120	0
hsa-miR-143-3p	1	ENSG00000274387	ENST00000615819	RP11-154H23.5-001	RP11-154H23.5	8	125	118	0
hsa-miR-143-3p	2	ENSG00000224467	ENST00000425470	AC009313.1-001	AC009313.1	8	124	117	0
hsa-miR-143-3p	1	ENSG00000236963	ENST00000423486	LINC01141-003	LINC01141	8	124	117	0
hsa-miR-143-3p	1	ENSG00000232310	ENST00000423028	RP11-557H15.4-002	RP11-557H15.4	8	124	117	0
hsa-miR-143-3p	2	ENSG00000259998	ENST00000563140	RP11-753D20.4-001	RP11-753D20.4	8	124	117	0
hsa-miR-143-3p	1	ENSG00000233825	ENST00000412085	RP11-135A24.4-001	RP11-135A24.4	8	123	116	0
hsa-miR-143-3p	1	ENSG00000264475	ENST00000581502	RP11-76K13.3-001	RP11-76K13.3	8	121	114	0
hsa-miR-143-3p	1	ENSG00000253740	ENST00000521535	KB-1083B1.1-002	KB-1083B1.1	8	120	113	0
hsa-miR-143-3p	2	ENSG00000230323	ENST00000411605	LINC00159-002	LINC00159	8	120	113	0
hsa-miR-143-3p	1	ENSG00000251191	ENST00000518623	LINC00589-002	LINC00589	8	120	113	0
hsa-miR-143-3p	2	ENSG00000234899	ENST00000533179	SOX9-AS1-007	SOX9-AS1	8	119	112	0
hsa-miR-143-3p	1	ENSG00000278766	ENST00000619740	AC159540.2-001	AC159540.2	8	118	111	0
hsa-miR-143-3p	2	ENSG00000235790	ENST00000445166	RP11-73M7.6-001	RP11-73M7.6	8	118	111	0
hsa-miR-143-3p	2	ENSG00000253974	ENST00000520444	NRG1-IT1-003	NRG1-IT1	8	117	110	0
hsa-miR-143-3p	1	ENSG00000280180	ENST00000623041	RP11-244B22.10-001	RP11-244B22.10	8	117	110	0
hsa-miR-143-3p	1	ENSG00000205174	ENST00000624695	C7orf66-001	C7orf66	8	113	106	0
hsa-miR-143-3p	2	ENSG00000236347	ENST00000415883	RP11-346D19.1-001	RP11-346D19.1	8	113	106	0
hsa-miR-143-3p	2	ENSG00000272461	ENST00000606879	RP11-689C9.1-001	RP11-689C9.1	8	112	105	0
hsa-miR-143-3p	1	ENSG00000263547	ENST00000584677	RP11-1O2.1-001	RP11-1O2.1	8	111	104	0
hsa-miR-143-3p	1	ENSG00000254119	ENST00000517953	RP11-705O24.1-003	RP11-705O24.1	8	109	102	0
hsa-miR-143-3p	2	ENSG00000248842	ENST00000507391	CTB-1H10.1-001	CTB-1H10.1	8	108	101	0
hsa-miR-143-3p	2	ENSG00000259176	ENST00000557817	RP11-69H14.6-009	RP11-69H14.6	8	105	98	0
hsa-miR-143-3p	2	ENSG00000259176	ENST00000558312	RP11-69H14.6-002	RP11-69H14.6	8	105	98	0
hsa-miR-143-3p	2	ENSG00000259176	ENST00000558798	RP11-69H14.6-011	RP11-69H14.6	8	105	98	0
hsa-miR-143-3p	2	ENSG00000234899	ENST00000414600	SOX9-AS1-010	SOX9-AS1	8	105	98	0
hsa-miR-143-3p	2	ENSG00000231678	ENST00000415465	RP11-339N8.1-001	RP11-339N8.1	8	102	95	0
hsa-miR-143-3p	1	ENSG00000233689	ENST00000447158	RP11-123O1.1-001	RP11-123O1.1	8	101	94	0
hsa-miR-143-3p	1	ENSG00000249700	ENST00000598819	SRD5A3-AS1-007	SRD5A3-AS1	8	101	94	0
hsa-miR-143-3p	2	ENSG00000249776	ENST00000512284	RP11-133F8.2-001	RP11-133F8.2	8	100	93	0
hsa-miR-143-3p	1	ENSG00000255332	ENST00000581290	RP11-201M22.1-003	RP11-201M22.1	8	99	92	0
hsa-miR-143-3p	1	ENSG00000231883	ENST00000431947	RP1-297M16.2-001	RP1-297M16.2	8	95	88	0
hsa-miR-143-3p	2	ENSG00000232555	ENST00000445613	AC104088.1-001	AC104088.1	8	94	87	0
hsa-miR-143-3p	1	ENSG00000269652	ENST00000598541	CTD-2195B23.3-001	CTD-2195B23.3	8	94	87	0
hsa-miR-143-3p	1	ENSG00000263655	ENST00000581541	RP11-25L3.3-001	RP11-25L3.3	8	94	87	0
hsa-miR-143-3p	2	ENSG00000225437	ENST00000418665	RP1-257A15.1-003	RP1-257A15.1	8	92	85	0
hsa-miR-143-3p	1	ENSG00000261206	ENST00000565815	LINC00561-001	LINC00561	8	90	83	0
hsa-miR-143-3p	2	ENSG00000234111	ENST00000455598	RP11-364P22.1-002	RP11-364P22.1	8	90	83	0
hsa-miR-143-3p	1	ENSG00000226994	ENST00000627058	AC012593.1-014	AC012593.1	8	89	82	0
hsa-miR-143-3p	1	ENSG00000270829	ENST00000605738	AC015849.12-001	AC015849.12	8	88	81	0
hsa-miR-143-3p	1	ENSG00000243818	ENST00000476385	RP11-372E1.4-001	RP11-372E1.4	8	87	80	0
hsa-miR-143-3p	1	ENSG00000234293	ENST00000429843	BACH1-IT3-001	BACH1-IT3	8	86	79	0
hsa-miR-143-3p	1	ENSG00000261621	ENST00000566676	RP11-580I1.2-002	RP11-580I1.2	8	86	79	0
hsa-miR-143-3p	2	ENSG00000273366	ENST00000609564	CTA-989H11.1-001	CTA-989H11.1	8	84	77	0
hsa-miR-143-3p	1	ENSG00000259989	ENST00000562040	CTD-2555A7.1-001	CTD-2555A7.1	8	83	76	0
hsa-miR-143-3p	1	ENSG00000254350	ENST00000517595	RP11-542A14.1-001	RP11-542A14.1	8	81	74	0
hsa-miR-143-3p	2	ENSG00000258451	ENST00000554286	RP11-903H12.3-001	RP11-903H12.3	8	80	73	0
hsa-miR-143-3p	1	ENSG00000254119	ENST00000520097	RP11-705O24.1-006	RP11-705O24.1	8	78	71	0
hsa-miR-143-3p	1	ENSG00000240498	ENST00000581051	CDKN2B-AS1-014	CDKN2B-AS1	8	77	70	0
hsa-miR-143-3p	1	ENSG00000240498	ENST00000584020	CDKN2B-AS1-011	CDKN2B-AS1	8	77	70	0
hsa-miR-143-3p	1	ENSG00000240498	ENST00000577551	CDKN2B-AS1-012	CDKN2B-AS1	8	77	70	0
hsa-miR-143-3p	1	ENSG00000240498	ENST00000582072	CDKN2B-AS1-015	CDKN2B-AS1	8	77	70	0
hsa-miR-143-3p	1	ENSG00000240498	ENST00000582301	CDKN2B-AS1-016	CDKN2B-AS1	8	77	70	0
hsa-miR-143-3p	1	ENSG00000240498	ENST00000584637	CDKN2B-AS1-013	CDKN2B-AS1	8	77	70	0
hsa-miR-143-3p	1	ENSG00000240498	ENST00000584816	CDKN2B-AS1-010	CDKN2B-AS1	8	77	70	0
hsa-miR-143-3p	1	ENSG00000242902	ENST00000469965	RP11-309L24.2-001	RP11-309L24.2	8	77	70	0
hsa-miR-143-3p	2	ENSG00000223727	ENST00000420000	AC026188.1-002	AC026188.1	8	76	69	0
hsa-miR-143-3p	1	ENSG00000259846	ENST00000564046	RP11-467L24.1-001	RP11-467L24.1	8	75	68	0
hsa-miR-143-3p	1	ENSG00000254119	ENST00000519766	RP11-705O24.1-008	RP11-705O24.1	8	70	63	0
hsa-miR-143-3p	1	ENSG00000258554	ENST00000554022	RP11-973D8.4-001	RP11-973D8.4	8	67	60	0
hsa-miR-143-3p	2	ENSG00000278492	ENST00000619673	RP11-15A1.9-001	RP11-15A1.9	8	65	58	0
hsa-miR-143-3p	1	ENSG00000261394	ENST00000569490	RP11-165M1.3-001	RP11-165M1.3	8	64	57	0
hsa-miR-143-3p	2	ENSG00000258922	ENST00000555325	CTD-2313J17.1-001	CTD-2313J17.1	8	63	56	0
hsa-miR-143-3p	2	ENSG00000228481	ENST00000423120	U51244.2-001	U51244.2	8	60	53	0
hsa-miR-143-3p	2	ENSG00000231881	ENST00000455005	RP5-1120P11.3-001	RP5-1120P11.3	8	58	51	0
hsa-miR-143-3p	2	ENSG00000250981	ENST00000502834	RP11-19O2.1-001	RP11-19O2.1	8	56	49	0
hsa-miR-143-3p	2	ENSG00000228509	ENST00000428032	AC006460.2-001	AC006460.2	8	54	47	0
hsa-miR-143-3p	1	ENSG00000215241	ENST00000399866	RP11-266K4.9-002	RP11-266K4.9	8	54	47	0
hsa-miR-143-3p	1	ENSG00000275576	ENST00000611964	RP5-836N17.4-001	RP5-836N17.4	8	52	45	0
hsa-miR-143-3p	2	ENSG00000230649	ENST00000440744	AC024084.1-001	AC024084.1	8	49	42	0
hsa-miR-143-3p	1	ENSG00000234464	ENST00000422844	RP11-136B18.2-001	RP11-136B18.2	8	49	42	0
hsa-miR-143-3p	2	ENSG00000233215	ENST00000419467	AP000472.2-002	AP000472.2	8	48	41	0
hsa-miR-143-3p	2	ENSG00000273010	ENST00000609118	RP11-96K19.5-001	RP11-96K19.5	8	48	41	0
hsa-miR-143-3p	1	ENSG00000260492	ENST00000570015	CISTR-001	CISTR	8	47	40	0
hsa-miR-143-3p	1	ENSG00000237298	ENST00000578746	TTN-AS1-046	TTN-AS1	8	46	39	0
hsa-miR-143-3p	1	ENSG00000228160	ENST00000454131	RP13-57D9.3-001	RP13-57D9.3	8	45	38	0
hsa-miR-143-3p	1	ENSG00000179818	ENST00000598586	PCBP1-AS1-056	PCBP1-AS1	8	44	37	0
hsa-miR-143-3p	1	ENSG00000263952	ENST00000579321	RP11-513M1.1-001	RP11-513M1.1	8	44	37	0
hsa-miR-143-3p	1	ENSG00000263952	ENST00000584321	RP11-513M1.1-002	RP11-513M1.1	8	44	37	0
hsa-miR-143-3p	2	ENSG00000249001	ENST00000506480	RP11-742B18.1-001	RP11-742B18.1	8	44	37	0
hsa-miR-143-3p	1	ENSG00000260448	ENST00000566507	LCMT1-AS1-004	LCMT1-AS1	8	43	36	0
hsa-miR-143-3p	1	ENSG00000223914	ENST00000417422	AC079630.2-002	AC079630.2	8	42	35	0
hsa-miR-143-3p	2	ENSG00000255420	ENST00000534076	CASC23-001	CASC23	8	40	33	0
hsa-miR-143-3p	1	ENSG00000266614	ENST00000577797	RP11-94B19.4-001	RP11-94B19.4	8	40	33	0
hsa-miR-143-3p	1	ENSG00000254262	ENST00000517308	RP11-58O3.2-002	RP11-58O3.2	8	39	32	0
hsa-miR-143-3p	1	ENSG00000224376	ENST00000418050	AC017104.6-003	AC017104.6	8	37	30	0
hsa-miR-143-3p	2	ENSG00000220702	ENST00000406912	RP1-32I10.10-001	RP1-32I10.10	8	36	29	0
hsa-miR-143-3p	1	ENSG00000229124	ENST00000437232	VIM-AS1-001	VIM-AS1	8	36	29	0
hsa-miR-143-3p	1	ENSG00000258235	ENST00000547563	RP11-12K6.2-001	RP11-12K6.2	8	35	28	0
hsa-miR-143-3p	1	ENSG00000254119	ENST00000523728	RP11-705O24.1-002	RP11-705O24.1	8	35	28	0
hsa-miR-143-3p	1	ENSG00000280368	ENST00000624258	CTD-2199O4.5-001	CTD-2199O4.5	8	34	27	0
hsa-miR-143-3p	1	ENSG00000271913	ENST00000607391	RP1-111C20.4-004	RP1-111C20.4	8	34	27	0
hsa-miR-143-3p	1	ENSG00000254119	ENST00000521501	RP11-705O24.1-004	RP11-705O24.1	8	34	27	0
hsa-miR-143-3p	2	ENSG00000261216	ENST00000562802	RP11-166B2.5-001	RP11-166B2.5	8	33	26	0
hsa-miR-143-3p	1	ENSG00000226994	ENST00000587255	AC012593.1-003	AC012593.1	8	28	21	0
hsa-miR-143-3p	1	ENSG00000243004	ENST00000418442	AC005062.2-004	AC005062.2	8	26	19	0
hsa-miR-143-3p	2	ENSG00000231061	ENST00000444536	LINC00395-002	LINC00395	8	26	19	0
hsa-miR-143-3p	2	ENSG00000230975	ENST00000450290	AC084193.1-001	AC084193.1	8	25	18	0
hsa-miR-143-3p	2	ENSG00000256915	ENST00000540875	RP11-221N13.4-001	RP11-221N13.4	8	23	16	0
hsa-miR-143-3p	1	ENSG00000265121	ENST00000584075	RP11-285E9.5-001	RP11-285E9.5	8	23	16	0
hsa-miR-143-3p	1	ENSG00000254011	ENST00000520587	CTC-229L21.1-001	CTC-229L21.1	8	22	15	0
hsa-miR-143-3p	2	ENSG00000261241	ENST00000567534	RP11-883G14.1-002	RP11-883G14.1	8	22	15	0
hsa-miR-143-3p	2	ENSG00000261241	ENST00000570245	RP11-883G14.1-001	RP11-883G14.1	8	22	15	0
hsa-miR-143-3p	2	ENSG00000253974	ENST00000523743	NRG1-IT1-001	NRG1-IT1	8	21	14	0
hsa-miR-143-3p	2	ENSG00000231597	ENST00000440900	AC007557.4-001	AC007557.4	8	17	10	0
hsa-miR-143-3p	2	ENSG00000235072	ENST00000313031	AC012074.2-002	AC012074.2	8	16	9	0
hsa-miR-143-3p	1	ENSG00000278926	ENST00000624876	RP11-264M12.4-001	RP11-264M12.4	8	16	9	0
hsa-miR-143-3p	1	ENSG00000278766	ENST00000628348	AC159540.2-003	AC159540.2	8	15	8	0
hsa-miR-143-3p	2	ENSG00000229236	ENST00000439472	TTTY10-002	TTTY10	8	15	8	0
hsa-miR-143-3p	2	ENSG00000248132	ENST00000505861	CTD-2037L6.2-001	CTD-2037L6.2	8	13	6	0
hsa-miR-143-3p	1	ENSG00000241570	ENST00000627207	PAQR9-AS1-014	PAQR9-AS1	8	12	5	0
hsa-miR-143-3p	1	ENSG00000231447	ENST00000437309	RP1-14D6.7-001	RP1-14D6.7	8	10	3	0
hsa-miR-143-3p	2	ENSG00000280356	ENST00000624442	RP1-101G11.3-001	RP1-101G11.3	7	7601	7595	0
hsa-miR-143-3p	2	ENSG00000280418	ENST00000624224	AC007326.10-001	AC007326.10	7	7321	7315	0
hsa-miR-143-3p	1	ENSG00000242641	ENST00000484892	LINC00971-001	LINC00971	7	7102	7096	0
hsa-miR-143-3p	1	ENSG00000236008	ENST00000454224	AC011747.4-001	AC011747.4	7	6895	6889	0
hsa-miR-143-3p	2	ENSG00000229180	ENST00000449307	GS1-124K5.11-001	GS1-124K5.11	7	6827	6821	0
hsa-miR-143-3p	2	ENSG00000279582	ENST00000623290	SC22CB-109E1.1-001	SC22CB-109E1.1	7	6694	6688	0
hsa-miR-143-3p	2	ENSG00000275620	ENST00000612722	FLJ16779-001	FLJ16779	7	6690	6684	0
hsa-miR-143-3p	1	ENSG00000176593	ENST00000550135	CTD-2368P22.1-001	CTD-2368P22.1	7	6336	6330	0
hsa-miR-143-3p	2	ENSG00000280660	ENST00000630034	RP11-437J2.3-001	RP11-437J2.3	7	6297	6291	0
hsa-miR-143-3p	2	ENSG00000280109	ENST00000624999	PLAC4-201	PLAC4	7	6258	6252	0
hsa-miR-143-3p	2	ENSG00000280650	ENST00000627566	KCNIP4-IT1-001	KCNIP4-IT1	7	6252	6246	0
hsa-miR-143-3p	1	ENSG00000255036	ENST00000534123	RP11-23J9.4-002	RP11-23J9.4	7	6186	6180	0
hsa-miR-143-3p	2	ENSG00000272983	ENST00000608335	RP11-508N22.12-001	RP11-508N22.12	7	6154	6148	0
hsa-miR-143-3p	2	ENSG00000250493	ENST00000505153	RP11-640N11.2-001	RP11-640N11.2	7	6135	6129	0
hsa-miR-143-3p	1	ENSG00000280219	ENST00000623125	RP11-752L20.3-001	RP11-752L20.3	7	6100	6094	0
hsa-miR-143-3p	1	ENSG00000259663	ENST00000601500	CTD-2314G24.2-003	CTD-2314G24.2	7	6094	6088	0
hsa-miR-143-3p	1	ENSG00000280046	ENST00000624171	RP11-1099M24.6-001	RP11-1099M24.6	7	5953	5947	0
hsa-miR-143-3p	2	ENSG00000204054	ENST00000419300	LINC00963-007	LINC00963	7	5949	5943	0
hsa-miR-143-3p	1	ENSG00000214783	ENST00000427076	POLR2J4-002	POLR2J4	7	5947	5941	0
hsa-miR-143-3p	2	ENSG00000272631	ENST00000608826	RP11-359E3.4-001	RP11-359E3.4	7	5867	5861	0
hsa-miR-143-3p	1	ENSG00000255036	ENST00000375206	RP11-23J9.4-001	RP11-23J9.4	7	5803	5797	0
hsa-miR-143-3p	1	ENSG00000258535	ENST00000553312	RP11-280K24.4-001	RP11-280K24.4	7	5794	5788	0
hsa-miR-143-3p	2	ENSG00000249669	ENST00000602964	MIR143HG-009	MIR143HG	7	5769	5763	0
hsa-miR-143-3p	1	ENSG00000229619	ENST00000608395	MBNL1-AS1-001	MBNL1-AS1	7	5716	5710	0
hsa-miR-143-3p	1	ENSG00000255036	ENST00000357054	RP11-23J9.4-201	RP11-23J9.4	7	5604	5598	0
hsa-miR-143-3p	2	ENSG00000259820	ENST00000568248	AC083843.1-001	AC083843.1	7	5573	5567	0
hsa-miR-143-3p	1	ENSG00000255036	ENST00000529787	RP11-23J9.4-004	RP11-23J9.4	7	5474	5468	0
hsa-miR-143-3p	1	ENSG00000225484	ENST00000619625	NUTM2B-AS1-013	NUTM2B-AS1	7	5424	5418	0
hsa-miR-143-3p	2	ENSG00000253284	ENST00000501211	RP11-282K24.3-001	RP11-282K24.3	7	5343	5337	0
hsa-miR-143-3p	1	ENSG00000245149	ENST00000499418	RNF139-AS1-001	RNF139-AS1	7	5333	5327	0
hsa-miR-143-3p	1	ENSG00000273247	ENST00000610159	RP11-83A24.2-002	RP11-83A24.2	7	5326	5320	0
hsa-miR-143-3p	2	ENSG00000279145	ENST00000623483	RP11-547D13.1-001	RP11-547D13.1	7	5258	5252	0
hsa-miR-143-3p	2	ENSG00000260072	ENST00000566929	CTD-2313J23.1-001	CTD-2313J23.1	7	5213	5207	0
hsa-miR-143-3p	2	ENSG00000254154	ENST00000466953	RP4-798P15.3-002	RP4-798P15.3	7	5173	5167	0
hsa-miR-143-3p	1	ENSG00000226380	ENST00000432045	AC058791.1-001	AC058791.1	7	5113	5107	0
hsa-miR-143-3p	1	ENSG00000272980	ENST00000609590	RP11-517H2.6-001	RP11-517H2.6	7	5098	5092	0
hsa-miR-143-3p	2	ENSG00000262966	ENST00000574307	RP11-85B7.2-001	RP11-85B7.2	7	5097	5091	0
hsa-miR-143-3p	1	ENSG00000254154	ENST00000466953	RP4-798P15.3-002	RP4-798P15.3	7	5063	5057	0
hsa-miR-143-3p	2	ENSG00000274956	ENST00000623646	UG0898H09-001	UG0898H09	7	5056	5050	0
hsa-miR-143-3p	1	ENSG00000255036	ENST00000532526	RP11-23J9.4-003	RP11-23J9.4	7	5053	5047	0
hsa-miR-143-3p	2	ENSG00000261177	ENST00000563931	RP11-805I24.1-001	RP11-805I24.1	7	5005	4999	0
hsa-miR-143-3p	1	ENSG00000274627	ENST00000611189	RP11-104N10.2-001	RP11-104N10.2	7	4980	4974	0
hsa-miR-143-3p	1	ENSG00000231528	ENST00000434051	FAM225A-002	FAM225A	7	4954	4948	0
hsa-miR-143-3p	2	ENSG00000260918	ENST00000562284	RP11-731J8.2-001	RP11-731J8.2	7	4943	4937	0
hsa-miR-143-3p	1	ENSG00000279207	ENST00000624409	RP11-159D12.8-001	RP11-159D12.8	7	4940	4934	0
hsa-miR-143-3p	1	ENSG00000225684	ENST00000439875	FAM225B-002	FAM225B	7	4927	4921	0
hsa-miR-143-3p	2	ENSG00000279675	ENST00000624239	RP11-454H19.2-001	RP11-454H19.2	7	4924	4918	0
hsa-miR-143-3p	1	ENSG00000253311	ENST00000522627	AC011343.1-001	AC011343.1	7	4874	4868	0
hsa-miR-143-3p	2	ENSG00000254154	ENST00000464428	RP4-798P15.3-001	RP4-798P15.3	7	4851	4845	0
hsa-miR-143-3p	1	ENSG00000224660	ENST00000420195	SH3BP5-AS1-001	SH3BP5-AS1	7	4826	4820	0
hsa-miR-143-3p	2	ENSG00000225670	ENST00000415675	CADM3-AS1-001	CADM3-AS1	7	4804	4798	0
hsa-miR-143-3p	1	ENSG00000279092	ENST00000623619	RP11-1H8.5-001	RP11-1H8.5	7	4801	4795	0
hsa-miR-143-3p	2	ENSG00000230461	ENST00000433082	PROX1-AS1-001	PROX1-AS1	7	4778	4772	0
hsa-miR-143-3p	1	ENSG00000254154	ENST00000464428	RP4-798P15.3-001	RP4-798P15.3	7	4741	4735	0
hsa-miR-143-3p	1	ENSG00000261026	ENST00000566457	CTD-3247F14.2-001	CTD-3247F14.2	7	4702	4696	0
hsa-miR-143-3p	1	ENSG00000247373	ENST00000498967	RP11-486O12.2-001	RP11-486O12.2	7	4695	4689	0
hsa-miR-143-3p	1	ENSG00000261786	ENST00000568686	RP4-555D20.2-001	RP4-555D20.2	7	4642	4636	0
hsa-miR-143-3p	1	ENSG00000280143	ENST00000624094	AP000892.6-001	AP000892.6	7	4636	4630	0
hsa-miR-143-3p	2	ENSG00000261254	ENST00000564623	RP4-714D9.5-001	RP4-714D9.5	7	4629	4623	0
hsa-miR-143-3p	1	ENSG00000254363	ENST00000607850	CTB-131B5.5-002	CTB-131B5.5	7	4583	4577	0
hsa-miR-143-3p	2	ENSG00000267506	ENST00000591283	RP11-13K12.1-002	RP11-13K12.1	7	4562	4556	0
hsa-miR-143-3p	1	ENSG00000231528	ENST00000453010	FAM225A-001	FAM225A	7	4561	4555	0
hsa-miR-143-3p	1	ENSG00000225684	ENST00000423546	FAM225B-001	FAM225B	7	4561	4555	0
hsa-miR-143-3p	2	ENSG00000223704	ENST00000434868	LINC01422-001	LINC01422	7	4556	4550	0
hsa-miR-143-3p	1	ENSG00000233117	ENST00000608792	LINC00702-003	LINC00702	7	4500	4494	0
hsa-miR-143-3p	1	ENSG00000272316	ENST00000606125	XXbac-BPGBPG55C20.2-001	XXbac-BPGBPG55C20.2	7	4444	4438	0
hsa-miR-143-3p	1	ENSG00000198106	ENST00000604430	SNX29P2-001	SNX29P2	7	4434	4428	0
hsa-miR-143-3p	2	ENSG00000233864	ENST00000440408	TTTY15-001	TTTY15	7	4426	4420	0
hsa-miR-143-3p	2	ENSG00000261146	ENST00000566529	RP11-2A4.4-001	RP11-2A4.4	7	4381	4375	0
hsa-miR-143-3p	1	ENSG00000223704	ENST00000434868	LINC01422-001	LINC01422	7	4370	4364	0
hsa-miR-143-3p	2	ENSG00000229153	ENST00000429289	EPHA1-AS1-001	EPHA1-AS1	7	4320	4314	0
hsa-miR-143-3p	2	ENSG00000267629	ENST00000586064	AC138430.4-001	AC138430.4	7	4315	4309	0
hsa-miR-143-3p	1	ENSG00000197085	ENST00000419766	NPSR1-AS1-008	NPSR1-AS1	7	4309	4303	0
hsa-miR-143-3p	2	ENSG00000250986	ENST00000511928	AC141928.1-002	AC141928.1	7	4291	4285	0
hsa-miR-143-3p	1	ENSG00000225465	ENST00000461286	RFPL1S-001	RFPL1S	7	4237	4231	0
hsa-miR-143-3p	2	ENSG00000249476	ENST00000512693	CTD-2587M2.1-001	CTD-2587M2.1	7	4214	4208	0
hsa-miR-143-3p	1	ENSG00000253741	ENST00000520572	CTD-2292P10.4-001	CTD-2292P10.4	7	4202	4196	0
hsa-miR-143-3p	1	ENSG00000279442	ENST00000623199	LA16c-60D12.2-001	LA16c-60D12.2	7	4162	4156	0
hsa-miR-143-3p	2	ENSG00000229847	ENST00000551288	EMX2OS-006	EMX2OS	7	4161	4155	0
hsa-miR-143-3p	2	ENSG00000267391	ENST00000590797	RP11-1151B14.3-001	RP11-1151B14.3	7	4142	4136	0
hsa-miR-143-3p	2	ENSG00000280219	ENST00000623125	RP11-752L20.3-001	RP11-752L20.3	7	4128	4122	0
hsa-miR-143-3p	2	ENSG00000214548	ENST00000452120	MEG3-010	MEG3	7	4123	4117	0
hsa-miR-143-3p	1	ENSG00000279440	ENST00000623027	CTA-992D9.11-001	CTA-992D9.11	7	4108	4102	0
hsa-miR-143-3p	1	ENSG00000279905	ENST00000624734	RP11-117L5.1-001	RP11-117L5.1	7	4094	4088	0
hsa-miR-143-3p	2	ENSG00000213742	ENST00000414393	ZNF337-AS1-004	ZNF337-AS1	7	4079	4073	0
hsa-miR-143-3p	1	ENSG00000280341	ENST00000623391	LA16c-60D12.1-001	LA16c-60D12.1	7	4077	4071	0
hsa-miR-143-3p	1	ENSG00000245748	ENST00000500031	RP11-367J11.2-001	RP11-367J11.2	7	4074	4068	0
hsa-miR-143-3p	1	ENSG00000235437	ENST00000608623	LINC01278-004	LINC01278	7	4062	4056	0
hsa-miR-143-3p	2	ENSG00000259370	ENST00000558888	RP11-1069G10.1-002	RP11-1069G10.1	7	3997	3991	0
hsa-miR-143-3p	2	ENSG00000251562	ENST00000534336	MALAT1-001	MALAT1	7	3996	3990	0
hsa-miR-143-3p	2	ENSG00000198106	ENST00000604430	SNX29P2-001	SNX29P2	7	3995	3989	0
hsa-miR-143-3p	2	ENSG00000229847	ENST00000440007	EMX2OS-001	EMX2OS	7	3986	3980	0
hsa-miR-143-3p	1	ENSG00000260917	ENST00000564352	RP11-57H14.4-001	RP11-57H14.4	7	3973	3967	0
hsa-miR-143-3p	2	ENSG00000263278	ENST00000571452	CH17-351M24.1-001	CH17-351M24.1	7	3957	3951	0
hsa-miR-143-3p	2	ENSG00000254154	ENST00000354921	RP4-798P15.3-003	RP4-798P15.3	7	3956	3950	0
hsa-miR-143-3p	1	ENSG00000260440	ENST00000567801	LINC01544-001	LINC01544	7	3938	3932	0
hsa-miR-143-3p	2	ENSG00000232712	ENST00000616177	KIZ-AS1-002	KIZ-AS1	7	3933	3927	0
hsa-miR-143-3p	2	ENSG00000214548	ENST00000455531	MEG3-008	MEG3	7	3926	3920	0
hsa-miR-143-3p	2	ENSG00000232855	ENST00000433310	AF131217.1-001	AF131217.1	7	3913	3907	0
hsa-miR-143-3p	2	ENSG00000237298	ENST00000419746	TTN-AS1-001	TTN-AS1	7	3893	3887	0
hsa-miR-143-3p	1	ENSG00000259768	ENST00000563328	RP5-991G20.1-001	RP5-991G20.1	7	3853	3847	0
hsa-miR-143-3p	1	ENSG00000254154	ENST00000354921	RP4-798P15.3-003	RP4-798P15.3	7	3846	3840	0
hsa-miR-143-3p	1	ENSG00000205622	ENST00000380931	AF064858.6-001	AF064858.6	7	3820	3814	0
hsa-miR-143-3p	2	ENSG00000224660	ENST00000420195	SH3BP5-AS1-001	SH3BP5-AS1	7	3759	3753	0
hsa-miR-143-3p	2	ENSG00000279811	ENST00000624814	RP11-862L9.2-001	RP11-862L9.2	7	3746	3740	0
hsa-miR-143-3p	1	ENSG00000248858	ENST00000623616	FLJ46284-002	FLJ46284	7	3737	3731	0
hsa-miR-143-3p	1	ENSG00000233038	ENST00000438047	AC011899.9-005	AC011899.9	7	3681	3675	0
hsa-miR-143-3p	2	ENSG00000179406	ENST00000421767	LINC00174-001	LINC00174	7	3672	3666	0
hsa-miR-143-3p	2	ENSG00000262585	ENST00000576738	RP11-353N14.5-001	RP11-353N14.5	7	3664	3658	0
hsa-miR-143-3p	2	ENSG00000248319	ENST00000508313	RP11-205M3.3-001	RP11-205M3.3	7	3649	3643	0
hsa-miR-143-3p	2	ENSG00000237222	ENST00000423318	AC090505.6-001	AC090505.6	7	3632	3626	0
hsa-miR-143-3p	2	ENSG00000214900	ENST00000529902	LINC01588-004	LINC01588	7	3621	3615	0
hsa-miR-143-3p	1	ENSG00000279578	ENST00000622993	RP4-815D20.1-001	RP4-815D20.1	7	3621	3615	0
hsa-miR-143-3p	1	ENSG00000268635	ENST00000598970	RP11-739B23.1-001	RP11-739B23.1	7	3612	3606	0
hsa-miR-143-3p	1	ENSG00000263069	ENST00000575034	CTD-2047H16.4-001	CTD-2047H16.4	7	3606	3600	0
hsa-miR-143-3p	2	ENSG00000258634	ENST00000554749	RP4-773N10.4-001	RP4-773N10.4	7	3600	3594	0
hsa-miR-143-3p	2	ENSG00000280152	ENST00000624205	RP11-331F4.5-001	RP11-331F4.5	7	3586	3580	0
hsa-miR-143-3p	2	ENSG00000280347	ENST00000624029	AC000123.2-001	AC000123.2	7	3568	3562	0
hsa-miR-143-3p	1	ENSG00000273033	ENST00000610128	RP11-67L2.2-001	RP11-67L2.2	7	3565	3559	0
hsa-miR-143-3p	1	ENSG00000267532	ENST00000572453	MIR497HG-002	MIR497HG	7	3562	3556	0
hsa-miR-143-3p	2	ENSG00000260440	ENST00000567801	LINC01544-001	LINC01544	7	3559	3553	0
hsa-miR-143-3p	2	ENSG00000276778	ENST00000619068	RP11-524N5.1-001	RP11-524N5.1	7	3549	3543	0
hsa-miR-143-3p	2	ENSG00000260862	ENST00000567359	RP11-22H5.2-001	RP11-22H5.2	7	3546	3540	0
hsa-miR-143-3p	1	ENSG00000228016	ENST00000435328	RAPGEF4-AS1-003	RAPGEF4-AS1	7	3543	3537	0
hsa-miR-143-3p	1	ENSG00000267719	ENST00000592718	HP09025-001	HP09025	7	3525	3519	0
hsa-miR-143-3p	2	ENSG00000240498	ENST00000428597	CDKN2B-AS1-004	CDKN2B-AS1	7	3505	3499	0
hsa-miR-143-3p	1	ENSG00000233723	ENST00000452840	LINC01122-001	LINC01122	7	3495	3489	0
hsa-miR-143-3p	1	ENSG00000260942	ENST00000567819	CAPN10-AS1-001	CAPN10-AS1	7	3494	3488	0
hsa-miR-143-3p	1	ENSG00000250493	ENST00000505153	RP11-640N11.2-001	RP11-640N11.2	7	3483	3477	0
hsa-miR-143-3p	1	ENSG00000163597	ENST00000448136	SNHG16-001	SNHG16	7	3481	3475	0
hsa-miR-143-3p	2	ENSG00000248872	ENST00000503929	RP11-344G13.1-001	RP11-344G13.1	7	3470	3464	0
hsa-miR-143-3p	1	ENSG00000279605	ENST00000623257	RP11-661A12.8-001	RP11-661A12.8	7	3467	3461	0
hsa-miR-143-3p	2	ENSG00000235033	ENST00000607675	RP11-61I13.3-004	RP11-61I13.3	7	3456	3450	0
hsa-miR-143-3p	1	ENSG00000279388	ENST00000624926	RP11-897M7.2-001	RP11-897M7.2	7	3443	3437	0
hsa-miR-143-3p	1	ENSG00000227372	ENST00000452079	TP73-AS1-003	TP73-AS1	7	3432	3426	0
hsa-miR-143-3p	1	ENSG00000236830	ENST00000432988	CBR3-AS1-004	CBR3-AS1	7	3430	3424	0
hsa-miR-143-3p	1	ENSG00000272235	ENST00000607061	RP11-22L13.1-001	RP11-22L13.1	7	3421	3415	0
hsa-miR-143-3p	2	ENSG00000262075	ENST00000573103	DKFZP434A062-001	DKFZP434A062	7	3411	3405	0
hsa-miR-143-3p	1	ENSG00000267107	ENST00000588495	PCAT19-001	PCAT19	7	3408	3402	0
hsa-miR-143-3p	1	ENSG00000259583	ENST00000560351	RP11-66B24.4-001	RP11-66B24.4	7	3386	3380	0
hsa-miR-143-3p	2	ENSG00000205592	ENST00000474954	MUC19-002	MUC19	7	3374	3368	0
hsa-miR-143-3p	2	ENSG00000259198	ENST00000559030	RP11-133K1.6-001	RP11-133K1.6	7	3372	3366	0
hsa-miR-143-3p	1	ENSG00000229719	ENST00000413053	AP001187.9-001	AP001187.9	7	3368	3362	0
hsa-miR-143-3p	2	ENSG00000275149	ENST00000615947	RP11-427J23.1-001	RP11-427J23.1	7	3365	3359	0
hsa-miR-143-3p	1	ENSG00000249584	ENST00000510444	RP11-478P10.1-001	RP11-478P10.1	7	3364	3358	0
hsa-miR-143-3p	1	ENSG00000261126	ENST00000568911	RP11-795F19.1-004	RP11-795F19.1	7	3363	3357	0
hsa-miR-143-3p	1	ENSG00000280117	ENST00000623279	RP11-158L12.6-001	RP11-158L12.6	7	3361	3355	0
hsa-miR-143-3p	1	ENSG00000226752	ENST00000447891	PSMD5-AS1-001	PSMD5-AS1	7	3357	3351	0
hsa-miR-143-3p	2	ENSG00000281501	ENST00000507794	SEPSECS-AS1-001	SEPSECS-AS1	7	3350	3344	0
hsa-miR-143-3p	2	ENSG00000227630	ENST00000437601	LINC01132-001	LINC01132	7	3348	3342	0
hsa-miR-143-3p	1	ENSG00000231980	ENST00000436489	AC011899.10-001	AC011899.10	7	3345	3339	0
hsa-miR-143-3p	1	ENSG00000255399	ENST00000528549	TBX5-AS1-005	TBX5-AS1	7	3339	3333	0
hsa-miR-143-3p	1	ENSG00000279879	ENST00000623480	RP11-1072C15.6-001	RP11-1072C15.6	7	3305	3299	0
hsa-miR-143-3p	2	ENSG00000248738	ENST00000511897	RP11-87E22.2-001	RP11-87E22.2	7	3302	3296	0
hsa-miR-143-3p	2	ENSG00000234394	ENST00000429953	RP11-561O23.5-001	RP11-561O23.5	7	3269	3263	0
hsa-miR-143-3p	1	ENSG00000251152	ENST00000515343	RP11-281P23.1-001	RP11-281P23.1	7	3255	3249	0
hsa-miR-143-3p	2	ENSG00000266805	ENST00000580891	RP11-61L19.1-001	RP11-61L19.1	7	3242	3236	0
hsa-miR-143-3p	1	ENSG00000248360	ENST00000505089	LINC00504-003	LINC00504	7	3241	3235	0
hsa-miR-143-3p	1	ENSG00000259959	ENST00000563286	RP11-121C2.2-001	RP11-121C2.2	7	3227	3221	0
hsa-miR-143-3p	1	ENSG00000267520	ENST00000589496	RP11-373L24.1-001	RP11-373L24.1	7	3223	3217	0
hsa-miR-143-3p	1	ENSG00000228794	ENST00000445118	LINC01128-001	LINC01128	7	3219	3213	0
hsa-miR-143-3p	1	ENSG00000255248	ENST00000531381	RP11-166D19.1-004	RP11-166D19.1	7	3218	3212	0
hsa-miR-143-3p	1	ENSG00000229153	ENST00000429289	EPHA1-AS1-001	EPHA1-AS1	7	3215	3209	0
hsa-miR-143-3p	1	ENSG00000258768	ENST00000556738	CTD-2292M16.8-001	CTD-2292M16.8	7	3204	3198	0
hsa-miR-143-3p	1	ENSG00000258711	ENST00000553648	RP11-218E20.3-001	RP11-218E20.3	7	3200	3194	0
hsa-miR-143-3p	1	ENSG00000246090	ENST00000500358	RP11-696N14.1-001	RP11-696N14.1	7	3193	3187	0
hsa-miR-143-3p	1	ENSG00000280053	ENST00000625022	RP11-61K12.2-001	RP11-61K12.2	7	3187	3181	0
hsa-miR-143-3p	1	ENSG00000255248	ENST00000529823	RP11-166D19.1-001	RP11-166D19.1	7	3185	3179	0
hsa-miR-143-3p	1	ENSG00000259008	ENST00000556602	RP11-932A10.1-001	RP11-932A10.1	7	3169	3163	0
hsa-miR-143-3p	2	ENSG00000231074	ENST00000602319	HCG18-011	HCG18	7	3148	3142	0
hsa-miR-143-3p	1	ENSG00000255248	ENST00000528986	RP11-166D19.1-002	RP11-166D19.1	7	3142	3136	0
hsa-miR-143-3p	2	ENSG00000280246	ENST00000623956	RP3-341O5.3-001	RP3-341O5.3	7	3140	3134	0
hsa-miR-143-3p	2	ENSG00000272168	ENST00000606197	CASC15-004	CASC15	7	3130	3124	0
hsa-miR-143-3p	1	ENSG00000228862	ENST00000526470	RP11-91I20.3-001	RP11-91I20.3	7	3112	3106	0
hsa-miR-143-3p	2	ENSG00000184441	ENST00000448927	AP001062.7-001	AP001062.7	7	3107	3101	0
hsa-miR-143-3p	1	ENSG00000224559	ENST00000431979	LINC01087-001	LINC01087	7	3097	3091	0
hsa-miR-143-3p	2	ENSG00000280798	ENST00000631190	LINC00294-001	LINC00294	7	3086	3080	0
hsa-miR-143-3p	1	ENSG00000249673	ENST00000515194	NOP14-AS1-008	NOP14-AS1	7	3068	3062	0
hsa-miR-143-3p	1	ENSG00000260902	ENST00000566553	RP11-95M5.1-001	RP11-95M5.1	7	3068	3062	0
hsa-miR-143-3p	1	ENSG00000226482	ENST00000422718	ADIPOQ-AS1-001	ADIPOQ-AS1	7	3060	3054	0
hsa-miR-143-3p	2	ENSG00000266290	ENST00000584805	RP11-159D12.10-001	RP11-159D12.10	7	3059	3053	0
hsa-miR-143-3p	1	ENSG00000279774	ENST00000623669	RP11-278H7.5-001	RP11-278H7.5	7	3052	3046	0
hsa-miR-143-3p	2	ENSG00000231419	ENST00000438049	LINC00689-002	LINC00689	7	3042	3036	0
hsa-miR-143-3p	2	ENSG00000280162	ENST00000624378	RP11-314N13.9-001	RP11-314N13.9	7	3041	3035	0
hsa-miR-143-3p	2	ENSG00000279207	ENST00000624409	RP11-159D12.8-001	RP11-159D12.8	7	3039	3033	0
hsa-miR-143-3p	1	ENSG00000227733	ENST00000599640	RP4-565E6.1-006	RP4-565E6.1	7	3024	3018	0
hsa-miR-143-3p	1	ENSG00000232611	ENST00000435597	RP11-1114A5.4-001	RP11-1114A5.4	7	3018	3012	0
hsa-miR-143-3p	2	ENSG00000261167	ENST00000565095	RP11-517B11.7-001	RP11-517B11.7	7	3016	3010	0
hsa-miR-143-3p	2	ENSG00000280305	ENST00000623357	CTD-2351A16.1-001	CTD-2351A16.1	7	3011	3005	0
hsa-miR-143-3p	2	ENSG00000258710	ENST00000553416	LINC01193-001	LINC01193	7	3010	3004	0
hsa-miR-143-3p	1	ENSG00000259820	ENST00000568248	AC083843.1-001	AC083843.1	7	3008	3002	0
hsa-miR-143-3p	1	ENSG00000234754	ENST00000439004	C1orf140-001	C1orf140	7	3007	3001	0
hsa-miR-143-3p	2	ENSG00000280724	ENST00000626622	RP11-11H9.2-001	RP11-11H9.2	7	3006	3000	0
hsa-miR-143-3p	2	ENSG00000240859	ENST00000484550	AC093627.10-001	AC093627.10	7	3004	2998	0
hsa-miR-143-3p	2	ENSG00000267943	ENST00000596769	CTD-2620I22.3-001	CTD-2620I22.3	7	3004	2998	0
hsa-miR-143-3p	1	ENSG00000260599	ENST00000562262	CTC-457E21.1-001	CTC-457E21.1	7	2994	2988	0
hsa-miR-143-3p	2	ENSG00000261685	ENST00000563424	RP11-401P9.4-001	RP11-401P9.4	7	2991	2985	0
hsa-miR-143-3p	1	ENSG00000279249	ENST00000623424	RP11-491F9.3-001	RP11-491F9.3	7	2989	2983	0
hsa-miR-143-3p	2	ENSG00000232043	ENST00000431019	RP4-530I15.9-001	RP4-530I15.9	7	2974	2968	0
hsa-miR-143-3p	2	ENSG00000280046	ENST00000624171	RP11-1099M24.6-001	RP11-1099M24.6	7	2961	2955	0
hsa-miR-143-3p	2	ENSG00000242086	ENST00000445430	LINC00969-038	LINC00969	7	2958	2952	0
hsa-miR-143-3p	1	ENSG00000214900	ENST00000529902	LINC01588-004	LINC01588	7	2958	2952	0
hsa-miR-143-3p	2	ENSG00000236548	ENST00000439075	RNF217-AS1-001	RNF217-AS1	7	2944	2938	0
hsa-miR-143-3p	1	ENSG00000260816	ENST00000568885	RP11-319G9.3-001	RP11-319G9.3	7	2943	2937	0
hsa-miR-143-3p	1	ENSG00000279038	ENST00000624867	RP1-5O6.6-001	RP1-5O6.6	7	2938	2932	0
hsa-miR-143-3p	1	ENSG00000204054	ENST00000419300	LINC00963-007	LINC00963	7	2936	2930	0
hsa-miR-143-3p	2	ENSG00000272980	ENST00000609590	RP11-517H2.6-001	RP11-517H2.6	7	2935	2929	0
hsa-miR-143-3p	2	ENSG00000260599	ENST00000562262	CTC-457E21.1-001	CTC-457E21.1	7	2928	2922	0
hsa-miR-143-3p	1	ENSG00000275846	ENST00000616994	RP11-457M11.7-001	RP11-457M11.7	7	2918	2912	0
hsa-miR-143-3p	2	ENSG00000260249	ENST00000570167	RP11-401P9.5-001	RP11-401P9.5	7	2917	2911	0
hsa-miR-143-3p	2	ENSG00000261971	ENST00000573130	MMP25-AS1-003	MMP25-AS1	7	2903	2897	0
hsa-miR-143-3p	1	ENSG00000196295	ENST00000426529	AC005154.6-003	AC005154.6	7	2899	2893	0
hsa-miR-143-3p	1	ENSG00000234210	ENST00000444158	AC006372.4-001	AC006372.4	7	2898	2892	0
hsa-miR-143-3p	1	ENSG00000269945	ENST00000602396	RP6-91H8.5-001	RP6-91H8.5	7	2897	2891	0
hsa-miR-143-3p	1	ENSG00000260918	ENST00000562284	RP11-731J8.2-001	RP11-731J8.2	7	2893	2887	0
hsa-miR-143-3p	1	ENSG00000261324	ENST00000562691	RP11-174G6.5-001	RP11-174G6.5	7	2878	2872	0
hsa-miR-143-3p	2	ENSG00000205396	ENST00000549354	LINC00661-001	LINC00661	7	2875	2869	0
hsa-miR-143-3p	2	ENSG00000270020	ENST00000602739	RP11-463O9.9-001	RP11-463O9.9	7	2875	2869	0
hsa-miR-143-3p	2	ENSG00000278291	ENST00000610494	RP11-172H24.4-001	RP11-172H24.4	7	2867	2861	0
hsa-miR-143-3p	1	ENSG00000259319	ENST00000560419	RP11-293M10.6-002	RP11-293M10.6	7	2867	2861	0
hsa-miR-143-3p	1	ENSG00000258634	ENST00000554749	RP4-773N10.4-001	RP4-773N10.4	7	2866	2860	0
hsa-miR-143-3p	1	ENSG00000268416	ENST00000593903	CTD-2626G11.2-001	CTD-2626G11.2	7	2865	2859	0
hsa-miR-143-3p	1	ENSG00000270977	ENST00000604907	AC015849.16-001	AC015849.16	7	2864	2858	0
hsa-miR-143-3p	2	ENSG00000234336	ENST00000444500	JAZF1-AS1-003	JAZF1-AS1	7	2862	2856	0
hsa-miR-143-3p	1	ENSG00000230448	ENST00000418420	LINC00276-001	LINC00276	7	2857	2851	0
hsa-miR-143-3p	2	ENSG00000237250	ENST00000450451	RP11-193H5.1-001	RP11-193H5.1	7	2853	2847	0
hsa-miR-143-3p	2	ENSG00000259008	ENST00000556602	RP11-932A10.1-001	RP11-932A10.1	7	2852	2846	0
hsa-miR-143-3p	2	ENSG00000279198	ENST00000624324	CTD-2231E14.2-001	CTD-2231E14.2	7	2839	2833	0
[truncated: 3,754 more rows]
